# Supplementary material for: Microlithic variation and the Mesolithic occupations of western India
Source: PLoS One. 2022 Jun 22;17(6):e0267654. doi: 10.1371/journal.pone.0267654 (PMC9216571; doi:10.1371/journal.pone.0267654)
Supplement: S1 Table — (XLSX) [file pone.0267654.s002.xlsx]

## Sheet: Vaharvo Timbo – Blades
Type	State of preservation	Length	Breadth	Thickness
Simple blade	Intact	13.88	5.7	2.4
Simple blade	Intact	10.54	7.6	2.37
Simple blade	Intact	13.24	5.77	1.45
Simple blade	Intact	9.47	6.02	1.51
Simple blade	Intact	11.24	4.81	1.43
Simple blade	Intact	6.17	4.91	1.67
Simple blade	Intact	17.59	8.49	3.3
Simple blade	Intact	18.6	5.37	1.62
Simple blade	Intact	11.21	5.82	2.83
Simple blade	Broken	10.78	4.93	1.36
Simple blade	Broken	7.65	5.49	1.69
Simple blade	Broken	9.85	4.1	1.44
Simple blade	Broken	5.49	5.41	1.28
Simple blade	Broken	12.5	4.72	2.22
Simple blade	Broken	16.72	4.5	1.6
Simple blade	Broken	11.59	5.62	1.54
Simple blade	Broken	5.2	4.44	0.78
Simple blade	Broken	5.97	4.68	1.22
Simple blade	Broken	10.92	6.21	1.08
Simple blade	Broken	16.58	8.1	3.75
Simple blade	Broken	8.39	6.33	1.05
Simple blade	Broken	12.83	11.32	1.39
Simple blade	Broken	11.72	4.76	1.5
Simple blade	Broken	10.06	6.19	1.29
Simple blade	Broken	10.73	5.2	1.29
Simple blade	Broken	8.76	4.85	0.87
Simple blade	Broken	6.85	4.71	1.58
Simple blade	Broken	15.08	6.9	1.56
Simple blade	Broken	15.37	7.39	2.12
Simple blade	Broken	9.8	4.22	1.35
Simple blade	Broken	11.93	5.98	1.24
Simple blade	Broken	9.89	6.35	0.85
Simple blade	Broken	6.32	5.81	1.03
Simple blade	Broken	9.58	4.95	1.61
Simple blade	Broken	8.96	6.66	1.43
Simple blade	Broken	9.72	6.65	1.47
Simple blade	Broken	9.42	5.28	0.79
Simple blade	Broken	7.73	5.29	1.01
Simple blade	Broken	8.67	5.08	1.25
Simple blade	Broken	10.73	6.51	2.66
Simple blade	Broken	13.21	5.49	1.95
Simple blade	Broken	7.83	5.65	1.34
Simple blade	Broken	6.3	6.57	1.11
Simple blade	Broken	10.24	4.74	1.19
Simple blade	Broken	8.36	4.63	1.35
Simple blade	Broken	7.84	4.86	1.6
Simple blade	Broken	10.82	4.44	1.85
Simple blade	Broken	11.38	4.42	1.28
Simple blade	Broken	10.34	5.26	1.26
Simple blade	Broken	9.08	4.84	1.16
Simple blade	Broken	8.67	5.98	1.76
Simple blade	Broken	9.27	5.26	0.95
Simple blade	Broken	7.57	6.69	1.83
Simple blade	Broken	7.97	5.67	1.78
Simple blade	Broken	7.33	5.55	1.43
Simple blade	Broken	6.39	7.24	2.39
Simple blade	Broken	8.44	3.85	1.33
Simple blade	Broken	9.34	4.67	1.86
Simple blade	Broken	13.12	6.55	1.45
Simple blade	Broken	7.87	4.95	1.32
Simple blade	Broken	9.12	4.14	1.35
Simple blade	Broken	5.72	6.23	1.14
Simple blade	Broken	6.13	5.17	0.84
Simple blade	Broken	7.51	5.05	1.36
Simple blade	Broken	6.35	3.6	0.86
Simple blade	Broken	8.55	3.95	1.65
Simple blade	Broken	6.73	6.12	0.84
Simple blade	Broken	8.19	11.01	2.4
Simple blade	Broken	5.63	4.93	1.92
Simple blade	Broken	7.67	6.79	1.56
Simple blade	Broken	6.05	3.95	1.33
Simple blade	Broken	10.56	3.25	0.96
Simple blade	Broken	10.81	4.79	1.41
Simple blade	Broken	8.38	3.66	1.42
Simple blade	Broken	12.08	5.45	3.04
Simple blade	Broken	9.47	4.96	1.72
Simple blade	Broken	12.52	7.1	2.72
Simple blade	Broken	10.7	3.83	1.04
Simple blade	Broken	12.53	5.63	1.31
Simple blade	Broken	13.53	4.35	1.5
Simple blade	Broken	9.62	8.06	1.76
Simple blade	Broken	11.93	5.75	1.64
Simple blade	Broken	12.24	6.53	2.77
Simple blade	Broken	8.51	4.63	1.99
Simple blade	Broken	10.13	7.22	1.54
Simple blade	Broken	14.44	5.3	2.31
Simple blade	Broken	8.82	5.53	1.82
Simple blade	Broken	12.63	4.9	2.78
Simple blade	Broken	9.04	3.55	1.47
Simple blade	Broken	7.45	5	1.8
Simple blade	Broken	8.8	5.23	1.46
Simple blade	Broken	10.73	3.23	0.99
Simple blade	Broken	10.58	5.15	0.9
Simple blade	Broken	4.8	5.74	1.44
Simple blade	Broken	17.26	7.48	2.34
Simple blade	Broken	12.09	5.78	0.96
Simple blade	Broken	10.2	5.17	1
Simple blade	Broken	7.84	5.9	1.73
Simple blade	Broken	8.24	4.39	1
Simple blade	Broken	12.37	5.37	1.36
Simple blade	Broken	4.94	5.35	1.27
Simple blade	Broken	9.63	3.88	1.01
Simple blade	Broken	8.21	6.11	2.22
Simple blade	Broken	9.4	4.18	1.43
Simple blade	Broken	5.94	5.12	1.79
Simple blade	Broken	6.14	4.8	1.66
Simple blade	Broken	7.37	5.26	1.95
Simple blade	Broken	6.35	4.08	1.07
Simple blade	Broken	14.61	5.23	1.05
Simple blade	Broken	11.89	4.94	1.1
Simple blade	Broken	10.58	4.04	1.25
Simple blade	Broken	8.05	4.71	1.01
Simple blade	Broken	9.99	6.28	2.51
Simple blade	Broken	6.16	5.68	1.34
Simple blade	Broken	7.74	5.45	1.48
Simple blade	Broken	12.84	5.14	1.22
Backed blade	Intact	9.92	4.41	0.96
Backed blade	Intact	13	4.11	1.59
Backed blade	Intact	17	6.31	2.68
Backed blade	Intact	13.4	4.61	1.54
Backed blade	Intact	18.64	6.02	3.52
Backed blade	Intact	11.58	5.16	2.17
Backed blade	Broken	7.05	4.25	1.09
Backed blade	Broken	8.19	4.7	1.54
Backed blade	Broken	8.71	3.94	1.82
Backed blade	Broken	12.27	4.35	1.63
Backed blade	Broken	8.07	5.07	2.18
Backed blade	Broken	8.88	4.19	1.58
Backed blade	Broken	6.64	5.32	1.79
Backed blade	Broken	6.88	4.36	0.92
Backed blade	Broken	7.52	4.5	0.98
Backed blade	Broken	11.49	5.86	0.92
Backed blade	Broken	10.74	3.96	2.08
Backed blade	Broken	11.9	11.43	3.91
Backed blade	Broken	10.51	5.92	1.76
Backed blade	Broken	6.37	5.13	1.82
Backed blade	Broken	8.24	3.63	1.83
Backed blade	Broken	10.55	4.99	2.59
Backed blade	Broken	5.43	3.99	1.41
Backed blade	Broken	7.97	3.65	1.06
Backed blade	Broken	10.21	4.09	1.54
Backed blade	Broken	10.75	4.21	1.22
Backed blade	Broken	9.12	8.33	2.47
Backed blade	Broken	9.76	3.92	1.69
Backed blade	Broken	8.33	5.48	1.06
Backed blade	Broken	7.55	4.03	2.34
Backed blade	Broken	10.59	7.42	4.38
Obliquely blunted blade	Intact	14.63	6.69	1.83
Obliquely blunted blade	Intact	12.05	3.61	1.55
Obliquely blunted blade	Intact	9.83	3.38	0.8
Obliquely blunted blade	Intact	14.51	3.99	1.86
Obliquely blunted blade	Intact	19.7	5.88	2.56
Obliquely blunted blade	Intact	14.51	4.64	1.51
Obliquely blunted blade	Broken	5.33	4.21	1.22
Obliquely blunted blade	Broken	9.93	5.26	1.14
Obliquely blunted blade	Broken	14.49	4.69	1.14
Obliquely blunted blade	Broken	7.43	5.33	1.16
Obliquely blunted blade	Broken	12.1	4.21	1.23
Obliquely blunted blade	Broken	12.55	4.66	1.71
Obliquely blunted blade	Broken	8.87	4.65	1.4
Obliquely blunted blade	Broken	8.26	4.61	1.33
Obliquely blunted blade	Broken	9.74	7.25	2.18
Obliquely blunted blade	Broken	14.28	3.97	0.9
Obliquely blunted blade	Broken	8.64	3.17	1.16
Obliquely blunted blade	Broken	10.58	5.46	1.96
Obliquely blunted blade	Broken	13.68	5.33	1.69
Obliquely blunted blade	Broken	8.4	4.29	1.2
Obliquely blunted blade	Broken	11.92	6.22	1.42
Obliquely blunted blade	Broken	15.13	4.13	1.3
Obliquely blunted blade	Broken	7.54	3.68	0.78
Retouched blade	Intact	10.79	3.87	1.04
Retouched blade	Intact	9.72	3.96	1.27
Retouched blade	Intact	9.8	4.29	2.49
Retouched blade	Intact	7.9	4.78	1.34
Retouched blade	Intact	11.93	6.5	2.93
Retouched blade	Broken	7.32	4.22	1.52
Retouched blade	Broken	9.42	5.71	1.41
Retouched blade	Broken	8.99	5.57	1.9
Retouched blade	Broken	13.61	6.36	1.73
Retouched blade	Broken	6.19	7.24	2.23
Retouched blade	Broken	7.07	3.77	1.86
Retouched blade	Broken	6.24	4.28	1.33
Retouched blade	Broken	7.7	5.03	1.62
Retouched blade	Broken	8.13	6.13	0.67
Retouched blade	Broken	10.77	6.59	1.81
Retouched blade	Broken	15.67	10.88	5.11
Retouched blade	Broken	17.93	11.44	3.12
Retouched blade	Broken	8.41	4.85	1.75
Retouched blade	Broken	14.22	4.29	1.25
Retouched blade	Broken	15.4	4.86	1.13
Retouched blade	Broken	10.71	6.34	3.39

## Sheet: Vaharvo Timbo – Tools
Type	Length	Breadth	Thickness
Triangle isosceles	10.34	4.1	1.87
Triangle isosceles	9.01	5.56	1.96
Triangle isosceles	10.48	5.31	1.78
Triangle isosceles	8.09	4.14	1.62
Triangle isosceles	16.85	3.65	1.02
Triangle isosceles	10.05	4.87	1.76
Triangle isosceles	9.94	6.19	2.98
Triangle isosceles	9.93	4.12	2.66
Triangle isosceles	12.14	4.93	2.22
Triangle isosceles	10.9	4.93	1.08
Triangle isosceles	10.81	4.77	1.11
Triangle isosceles	6.84	5.03	1
Triangle isosceles	12.12	5.26	2.33
Triangle isosceles	11.06	5.02	2.42
Triangle isosceles	9.72	4.24	1.29
Triangle isosceles	8.11	5.27	2.07
Triangle isosceles	10.43	5.22	1.03
Triangle scalene	8.87	5.18	1.05
Triangle scalene	9.81	6.69	2.54
Triangle scalene	9.23	4.57	1.02
Triangle scalene	8.56	4.99	1.42
Triangle scalene	10.75	6.76	1.83
Triangle scalene	8.86	5.37	1.57
Triangle scalene	9.82	5.08	1.56
Triangle scalene	6.78	6.51	2.88
Triangle scalene	10.88	4.6	1.54
Triangle scalene	7.21	3.76	1.29
Triangle scalene	10.7	6.2	1.87
Triangle scalene	8.23	4.74	1.54
Triangle scalene	7.53	4.17	2.06
Triangle scalene	10.54	4.46	1.49
Triangle scalene	11.37	4.84	1.61
Triangle scalene	11.13	5.37	1.32
Triangle scalene	9.81	5.71	2.47
Triangle scalene	8.57	4.23	1.35
Triangle scalene	7.53	3.38	2.6
Triangle scalene	10.43	4.29	1.52
Triangle scalene	14.19	5.05	1.77
Triangle scalene	13.8	4.96	2.06
Triangle scalene	11.46	5.85	2.95
Triangle scalene	13.27	5.27	1.43
Triangle scalene	7.52	4.59	1.31
Triangle scalene	8.49	5.08	1.88
Triangle scalene	9.99	5.34	2.62
Triangle scalene	9.58	5.17	1.53
Triangle scalene	10.11	5.6	1.98
Triangle scalene	9.86	4.75	1.78
Triangle scalene	16.96	6.6	2.54
Lunate	5.52	4.83	2.12
Lunate	10.56	5.18	2.55
Lunate	8.13	4.18	1.48
Lunate	7.32	3.83	1.3
Lunate	17.34	5.59	2.98
Lunate	14.21	7.32	2.85
Lunate	12.94	4.93	1.99
Lunate	9.16	5.71	2.33
Lunate	9.62	5.41	2.66
Lunate	16.88	6.11	2.03
Lunate	11.22	6.3	2.68
Lunate	9.92	5.22	1.95
Lunate	11.47	4.72	3.32
Lunate	14.03	8.03	3.98
Lunate	10.59	4.69	1.96
Lunate	10.99	5.09	1.3
Lunate	6.63	4.65	1.88
Lunate	10.4	4.58	1.4
Lunate	11.76	5.19	1.59
Lunate	12.01	5.48	2.24
Lunate	19	6.78	3.78
Lunate	16.36	7.12	2.7
Lunate	15.99	6.27	3.32
Lunate	10.3	3.71	1.96
Lunate	9.37	4.58	1.8
Lunate	15.24	4.59	1.6
Lunate	15.59	4.97	3.4
Lunate	12.41	4.73	2.36
Lunate	11.5	4.47	1.92
Lunate	11.49	6.24	2.18
Lunate	10.61	4.03	1.72
Trapezium	11.77	4.99	1.68
Trapezium	14.82	4.13	1.75
Trapezium	9.32	4.58	1.06
Trapezium	9.09	3.91	1.81
Trapezium	10.67	5.74	1.62
Trapezium	12.14	5.83	1.6
Trapezium	11.59	5.03	1.72
Trapezium	9.45	4.85	1.25
Trapezium	10.21	6.03	3.74
Trapezium	12.94	4.33	2.05
Trapezium	7.84	4.6	1.7
Point	11.57	3.61	1.99
Point	11.85	4.7	1.15
Point	12.9	4.83	1.46
Point	8.16	4.31	1.24
Point	10.3	5.13	2.12
Point	10.93	5.59	2.65
Point	10.22	5.83	2.15
Point	12.95	5.44	1.61
Point	16.44	4.04	1.98
Point	7.2	3.43	1.57
Point	10.59	6.05	4.81
Point	8.28	4.54	1.86
Point	8.88	4.97	1.64
Point	11.4	5.22	2.13
Point	10.31	5.07	2.78
Point	8.71	4.22	2.24
Scraper	8.27	4.8	1.3
Scraper	5.37	4.99	1.29
Scraper	9.71	4.21	1.18
Scraper	7.89	4.96	2.15

## Sheet: Vaharvo Timbo – Cores
Type	Length	Breadth	Thickness
Conical	22.91	17.69	11.4
Conical	21.94	9.01	7.35
Conical	20.27	7.58	7.69
Conical	20.15	9.7	6.97
Conical	16.24	9.09	9.89
Conical	14.02	8.23	8.97
Conical	12.21	10.01	7.51
Conical	16.85	15.48	7.35
Conical	18.86	10.26	7.39
Conical	18.17	8.53	5.87
Conical	11.75	9.02	9.78
Conical	18	11.54	10.56
Conical	19.96	10.59	8.05
Conical	19.16	10.3	7.3
Conical	15.33	16.08	14.78
Conical	15.08	13.39	5.56
Conical	15.6	15.99	12.4
Conical	12.6	16.45	14.56
Conical	17.48	11.82	10.52
Conical	15.71	9.4	9.87
Conical	18.25	10.43	7.06
Conical	8.02	9.43	8.49
Conical	14.12	6.98	6.58
Conical	12.6	13.96	13.85
Conical	15.12	9.16	8.26
Conical	15.48	11.93	10.62
Conical	18.61	18.07	14.95
Conical	14.02	9.55	11.24
Conical	15.35	13.94	10.74
Conical	11.35	8.25	7.88
Conical	12.49	8.09	6.71
Conical	12.95	9.47	8.98
Conical	14.75	11.98	8.24
Conical	10.31	11.54	9.78
Conical	16.17	15.29	7.31
Conical	12.2	11.02	7.67
Conical	11.32	11.08	9.29
Conical	11.89	9.97	8.09
Conical	13.75	10.2	8.1
Conical	14.16	8.7	8.3
Conical	12.16	10.05	4.51
Conical	16.23	12.93	7.52
Conical	13.34	9.62	6.33
Conical	8.75	6.81	4.59
Conical	13.05	9.7	6.71
Conical	15.25	13.6	11.31
Conical	15.7	8.87	6.55
Conical	12.69	5.72	5.56
Conical	17.23	14.26	9.59
Conical	15.31	13.18	12.43
Conical	13.84	14.56	11.56
Conical	17.31	13.7	9.55
Conical	17.04	9.1	6.06
Conical	10.71	8.61	3.97
Conical	13.88	10.72	9.41
Conical	14.64	12.43	12.68
Conical	13.11	18.33	9.63
Conical	14	11.91	7.41
Conical	16.44	13.78	11.54
Conical	15.67	16.3	11.92
Conical	18.95	7.51	6.75
Conical	10.27	10.58	9.99
Conical	18.83	13.58	7.73
Conical	16.41	9.3	8.49
Conical	15.09	12.43	9.52
Conical	12.76	10.16	7.62
Conical	15.13	15.21	7.46
Conical	18.6	16.93	11.07
Conical	18.59	10.59	7.35
Conical	16.7	6.2	7.66
Conical	11.18	15.14	7.07
Conical	19.37	15.19	10.25
Conical	11.76	13.79	8.63
Conical	22.66	9.51	14
Conical	13.33	10.98	10.29
Conical	19.33	12	14.24
Conical	21.51	13.53	6.95
Conical	20.56	14.22	7.52
Conical	20	8.44	6.99
Conical	16.81	9.67	8.1
Conical	16.19	8.78	13.11
Conical	15.89	11.18	8.15
Conical	16.64	9.28	7.84
Conical	16	11.28	6.73
Conical	13.94	6.87	6.11
Conical	17.6	11.17	6.57
Cylindrical	12.68	12.91	7.68
Cylindrical	16.85	10.54	7.09
Cylindrical	16.16	6.51	8.85
Cylindrical	9.88	9.64	9.41
Cylindrical	24.19	12.24	9.45
Cylindrical	13.46	8.98	8
Cylindrical	14.79	5.82	9.79
Cylindrical	14.95	12.14	7
Cylindrical	14.96	11.01	11.92
Cylindrical	12.73	11.43	10.36
Cylindrical	19.21	13.72	11.28
Cylindrical	13.67	6.22	9.09
Cylindrical	14.5	13.52	11.67
Cylindrical	12.63	8.61	4.75
Cylindrical	16.1	9.22	6.58
Cylindrical	18.08	12.21	8.69
Cylindrical	13.5	15.06	11.92
Cylindrical	12.78	11.98	8.28
Cylindrical	13.02	12.33	10.19
Cylindrical	16.05	14.81	10.56
Cylindrical	17.37	12.28	10.92
Cylindrical	10.59	10.82	8.67
Cylindrical	18.1	16.11	10.05
Cylindrical	10.5	8.15	6.26
Cylindrical	10.43	10.85	6.27
Cylindrical	17.12	17.32	14.31
Cylindrical	10.16	9.36	4.5
Cylindrical	15.81	8.55	10.53
Cylindrical	16.49	11.4	13.04
Cylindrical	18.46	15.16	10.42
Cylindrical	16.16	7.23	8.45
Cylindrical	16.45	9.82	6.14
Cylindrical	15.19	9.05	4.52
Cylindrical	11.89	12.17	9.35
Cylindrical	13.58	11.19	9.1
Cylindrical	26.12	15.54	13.66
Cylindrical	11.85	10.8	7.51
Cylindrical	12.19	5.42	4.91
Cylindrical	16.87	8.32	5.45
Cylindrical	12.66	9.82	8.33
Cylindrical	19.43	9.71	7.78
Cylindrical	14.29	8.87	8.7
Cylindrical	15.52	13.6	12.52
Wedge	20.67	12	11.55
Wedge	13.3	15.26	12.68
Wedge	16.29	15.5	11.63
Wedge	15.99	14.58	14.9
Wedge	9.92	9.31	9.75
Wedge	11.96	15.81	11.21
Wedge	13.36	18.28	13.03
Wedge	8.55	14.54	10.31
Wedge	13.03	19.01	13.94
Wedge	18.48	18.12	19.63
Wedge	11.45	13.52	9.05
Wedge	17.47	19.47	21.33
Wedge	10.33	9.71	12.91
Wedge	17.69	11.6	8.5
Wedge	18.3	13.49	14.58
Block	18.99	14.79	12.53
Block	10.84	16.57	10.61
Block	10.31	18.01	16.29
Block	14.03	9.54	10.99
Block	19.88	9.46	9.55
Block	12.77	9.51	8.31
Block	17.55	18.34	15.26

## Sheet: Loteshwar – Blades
Type	Length	Breadth	Thickness
Simple blade	16.79	11.48	3.73
Simple blade	21.51	12.14	2.76
Simple blade	11.57	9.09	3.22
Simple blade	10.08	3.91	1.39
Simple blade	12.21	6.24	2.6
Simple blade	6.98	6.98	1.65
Simple blade	5.79	7.89	3.31
Simple blade	10.75	10.07	3
Simple blade	8.56	4.71	1.12
Simple blade	8.55	7.61	1.38
Simple blade	6.25	4.91	1.28
Simple blade	8.16	6.37	0.88
Simple blade	10.17	9.18	0.74
Simple blade	9.88	6.69	1.43
Simple blade	9.8	5.24	1.12
Simple blade	7.12	5.55	1.23
Simple blade	14.21	5.4	1.82
Simple blade	11.64	7.81	1.69
Simple blade	11.59	4.89	0.66
Simple blade	10.49	3.41	0.91
Simple blade	9.24	5.1	1.35
Simple blade	20.27	9.34	2.97
Simple blade	6.58	5.55	1.4
Simple blade	21.55	12.25	3.26
Simple blade	13.92	4.86	2.39
Simple blade	6.9	7.57	2.6
Simple blade	9.85	7.13	1.44
Simple blade	7.71	5.84	2.13
Simple blade	12.51	7.76	1.67
Simple blade	7.45	7.59	1.09
Simple blade	5.95	3.64	0.82
Simple blade	5.48	6.66	0.89
Simple blade	11.43	4.8	1.52
Simple blade	12.89	9.2	2.6
Simple blade	6.62	6.2	1.43
Simple blade	6.33	5.4	1.59
Simple blade	10.83	3.42	0.98
Simple blade	8.04	7.2	2.96
Simple blade	9.2	8.36	1.51
Simple blade	6.37	5.58	0.74
Simple blade	8.92	7.5	0.87
Simple blade	6.67	5.37	0.57
Simple blade	9.05	6.19	1.09
Simple blade	6.73	4.89	1.42
Simple blade	6.29	6.06	1
Simple blade	15.15	4.87	1.47
Simple blade	11.86	7.97	0.74
Simple blade	17.13	8.59	1.05
Simple blade	12.16	3.67	1.03
Simple blade	6.94	4.35	1.27
Simple blade	8.66	7.49	1.4
Simple blade	7.84	4.84	1.9
Simple blade	8.54	4.79	2.25
Simple blade	9.49	5.29	0.83
Simple blade	8.05	4.92	1.38
Simple blade	9.14	4.34	0.57
Simple blade	5.57	5.84	0.91
Simple blade	8.84	5.81	2.03
Simple blade	6.53	5.15	0.96
Simple blade	6.65	5.2	0.96
Simple blade	19.4	9.47	3.04
Simple blade	11.41	4.58	1.45
Simple blade	12.24	4.99	1.8
Simple blade	11.25	7.05	2.29
Simple blade	10.62	6.39	1.69
Simple blade	5.88	6.28	1.67
Simple blade	9.49	4.49	1.4
Simple blade	9.65	7.89	1.69
Simple blade	6.15	5.46	1.23
Simple blade	11.8	6.57	1.13
Simple blade	12.02	6.87	2.02
Simple blade	8.55	7.81	1.01
Simple blade	9.09	5.17	1.72
Simple blade	8.52	5.41	1.59
Simple blade	8.53	6.97	1.11
Simple blade	9.15	3.06	0.77
Simple blade	26.02	5.29	2.42
Simple blade	11.57	4.13	2.64
Simple blade	12.37	4.61	1.18
Simple blade	8.27	5.98	2.75
Simple blade	8.28	3.88	1.1
Simple blade	9.87	7.53	1.47
Simple blade	6.72	6.51	0.53
Simple blade	11.05	6.37	4.72
Simple blade	7.78	8.18	1.48
Simple blade	10.47	4.93	1.85
Simple blade	8.08	7.9	2.65
Simple blade	8.1	7.33	2.1
Simple blade	7.78	8.84	1.51
Simple blade	7.4	6.95	0.31
Simple blade	9.12	5.07	0.87
Simple blade	7.93	5.67	2.15
Simple blade	10.78	2.86	0.93
Simple blade	11.46	5.42	1.94
Simple blade	9.73	5.84	0.81
Simple blade	8.21	6.31	1.38
Simple blade	6.59	8.13	0.89
Simple blade	10.42	5.36	0.55
Simple blade	7.76	5.05	1
Simple blade	6.84	5.72	1.22
Simple blade	11.7	4.41	3.04
Simple blade	6.46	8.3	1.96
Simple blade	8.37	6.1	1.22
Simple blade	7.81	3.88	2.11
Simple blade	8.2	4.72	0.75
Simple blade	7.49	4.71	1.13
Simple blade	7.83	6.22	0.98
Simple blade	11.13	8.82	1.43
Simple blade	7.95	5.15	1.28
Simple blade	13.6	5.01	0.93
Simple blade	15.17	7.93	1.41
Simple blade	5.72	6.3	1.27
Simple blade	8.49	6.99	1.19
Simple blade	7.73	3.95	1.13
Simple blade	4.91	3.71	1.11
Simple blade	5.23	4.64	2.16
Simple blade	6.56	2.27	0.84
Simple blade	15.3	7.55	1.78
Simple blade	11.54	5.57	1.54
Simple blade	5.58	3.22	0.93
Simple blade	10.89	6.79	1.78
Simple blade	11.16	6.08	1.64
Simple blade	10.04	10.64	1.78
Simple blade	13.17	5.1	0.96
Simple blade	12.7	5.45	1.43
Simple blade	10.63	6.86	1.33
Simple blade	15.08	5.34	2.43
Simple blade	12.27	6.79	2.55
Simple blade	7.87	7.76	0.91
Simple blade	11.68	3.19	1.36
Simple blade	12.77	4.73	1.17
Simple blade	11.13	7.73	1.08
Simple blade	9.81	3.62	1.3
Simple blade	9.24	4.94	1.1
Simple blade	8.52	6.17	1.43
Simple blade	9.62	4.8	1.47
Simple blade	8.5	4.66	1.11
Simple blade	9.66	5.1	0.78
Simple blade	6.99	5.54	1.33
Simple blade	4.18	4.86	1.13
Simple blade	7.43	5.05	1.82
Simple blade	8.25	4.45	0.85
Simple blade	6.11	4.41	0.66
Simple blade	9.21	7.53	3.24
Simple blade	9.54	4.28	0.9
Simple blade	6.48	5.04	0.94
Simple blade	13.42	5.9	2.05
Backed blade	7.08	5.5	1.47
Backed blade	12.9	5.6	2.37
Backed blade	11.81	6.98	3.96
Backed blade	4.93	3.75	0.95
Backed blade	12.48	6.23	3.43
Backed blade	9.58	9.08	1.58
Backed blade	7.76	8.74	1.73
Backed blade	8.89	4.36	1.49
Backed blade	9.05	5.04	1.08
Backed blade	6.52	4.26	1.17
Backed blade	15.96	5.87	3.03
Backed blade	17.88	8.64	4.6
Backed blade	10.51	5	1.6
Backed blade	18.98	11.08	3.28
Backed blade	17.64	9.39	3.84
Backed blade	11.66	8.42	2.35
Backed blade	7.79	5.04	1.3
Backed blade	9.72	5.79	1.75
Backed blade	8.82	6.6	2.43
Backed blade	11.2	5.43	1.6
Backed blade	6.16	6.32	1.18
Backed blade	15.55	5.11	2.8
Backed blade	22.51	7.62	4.2
Backed blade	8.63	4.53	1.21
Retouched blade	9.9	5.71	1.29
Retouched blade	14.3	4.85	2.39
Retouched blade	11.42	8.28	2.17
Retouched blade	5.21	4.21	0.53
Retouched blade	10.43	3.37	1.72
Retouched blade	15.62	4.45	2.16
Retouched blade	14.08	7.33	3.31
Retouched blade	11.1	6.69	1.61
Retouched blade	12.19	6.81	1.58
Retouched blade	8.3	4.7	1.41
Retouched blade	8.56	4.94	1.43
Retouched blade	13.27	5.55	2.16
Retouched blade	9.63	7.41	2.3
Retouched blade	16.7	6.29	1.75
Retouched blade	12.51	8.75	2.89
Retouched blade	10.78	4.96	3.49
Retouched blade	7.14	6.78	1.76
Retouched blade	10.88	6.98	1.57
Retouched blade	9.12	6.1	3.32
Obliquely blunted blade	22.44	5.21	3.12
Obliquely blunted blade	10.03	7.53	1.3
Obliquely blunted blade	10.52	4.7	1.1
Obliquely blunted blade	14.27	7.27	2.72

## Sheet: Loteshwar – Tools
Type	Length	Breadth	Thickness
Triangle isosceles	12.63	4.73	13
Triangle isosceles	20.41	8.21	2.9
Triangle isosceles	14.12	5.89	1.51
Triangle isosceles	10.86	6.03	1.87
Triangle isosceles	8.21	4.55	1.31
Triangle isosceles	9.67	3.98	0.76
Triangle scalene	7.81	4.58	1.59
Triangle scalene	6.86	5.91	1.22
Triangle scalene	8.09	4.54	1.85
Lunate	10.57	6.19	3.01
Lunate	10.54	4.25	1.15
Lunate	8.02	5.37	1.65
Lunate	14.3	6.14	2.71
Lunate	15.8	7.55	3.94
Lunate	21.98	10.06	4.42
Lunate	10.38	5.84	2.86
Lunate	11.56	6.48	4.45
Lunate	14.79	7.84	3.04
Lunate	19.03	11.13	4.98
Lunate	16.93	5.57	1.52
Lunate	10.58	5.82	2.17
Lunate	9.61	4.24	2.01
Lunate	14.27	6.1	3.64
Lunate	9.92	5.29	2.33
Lunate	9.66	4.95	2.81
Lunate	18.11	6.33	4.1
Lunate	16.93	8.55	5.88
Lunate	13.83	8.27	5.38
Lunate	13.51	6	1.58
Lunate	11.32	5.68	1.72
Lunate	11.09	5.57	2.94
Lunate	16.65	5.89	2.79
Lunate	21.52	5.76	2.65
Lunate	13.44	5.31	1.71
Lunate	13.89	4.77	2.33
Lunate	9.17	5.16	2.84
Lunate	23.79	8.74	2.6
Lunate	25.86	8.45	2.63
Lunate	11.97	6.86	3.6
Lunate	11.5	9.63	1.25
Lunate	12.94	6.14	2.83
Lunate	15.87	6.73	3.76
Lunate	16.11	7.71	3.34
Lunate	14.63	6	2.87
Lunate	14.01	6.08	2.32
Lunate	14.8	5.18	2.38
Lunate	13.39	7.57	3.86
Lunate	12.2	5.55	1.46
Lunate	11.95	6.13	2.07
Lunate	13.95	5.46	2.39
Lunate	7.51	4.19	1.62
Lunate	16.9	6.91	2.13
Lunate	9.71	6.09	1.54
Lunate	14.47	6.09	2.5
Trapezium	8.83	4.28	1.8
Trapezium	8.39	5.39	3.24
Trapezium	6.46	3.8	1.09
Trapezium	14.69	7.2	3.72
Trapezium	10.45	3.63	1.67
Trapezium	8.23	5.94	2.15
Trapezium	12.95	6.78	1.83
Trapezium	8.08	4.98	4.12
Point	8.83	4.96	0.99
Point	12.18	1.68	2.22
Point	11.32	4.61	1.23
Point	9.79	5.89	3.33
Point	8.68	4.91	1.07
Point	7.58	4.54	1.13
Point	16.24	7.23	3.87
Point	23.34	7.12	4.81
Point	18	5.16	1.8
Point	14.84	4.88	3.32
Point	16.87	4.66	1.48
Point	11.96	5.29	1.58

## Sheet: Loteshwar – Cores
Type	Length	Breadth	Thickness
Conical	12.74	10.06	10.87
Conical	15.37	14	7.68
Conical	16.95	12.76	13.72
Conical	10.44	7.89	8.25
Conical	11.97	8.44	6.77
Conical	10.39	10.87	7.81
Conical	15.07	14.14	11.13
Conical	17.51	6.5	7.3
Conical	15.41	14.36	8.87
Conical	17.28	22.37	18.08
Conical	17.1	15.24	12.86
Conical	13.89	11.77	9.71
Conical	13.46	14.78	10.13
Conical	16.06	9.38	6.97
Conical	16.43	12.28	10.55
Conical	16.5	12.28	13.65
Conical	15.61	9.16	7.7
Conical	18.36	9.02	5.69
Conical	13.5	7.3	6.33
Conical	9.87	12.67	7.61
Conical	13.66	11.55	6.9
Cylindrical	17.08	15.27	13.97
Cylindrical	14.22	9.96	7.01
Cylindrical	3.62	2.65	3.12
Cylindrical	30.38	32.55	24.65
Cylindrical	14.33	12.3	8.18
Cylindrical	17.99	11.93	9.71
Cylindrical	12.14	19.54	12.07
Cylindrical	11.99	14.05	3.94
Cylindrical	14.4	7.01	4.41
Cylindrical	11.33	12.08	8.2
Cylindrical	21.46	17.56	11.58
Wedge	12.57	7.98	8.99
Wedge	13.65	10.46	8.11
Wedge	21.9	9.95	8.39
Wedge	13.06	13.29	9.54
Wedge	10.23	8.8	2.74
Wedge	13.52	14.93	11.48
Wedge	14.45	12.87	7.9
Wedge	11.91	10.79	8.39
Wedge	20.58	20	13.72
Wedge	16.97	10.53	5.76
Wedge	10.34	11.55	7.09
Block	12.58	9.86	9.31
Block	12.31	9.24	7.5
Block	21.46	17.91	16.47
Block	12.51	9.6	7.68
