# Supplementary material for: Microlithic variation and the Mesolithic occupations of western India
Source: PLoS One. 2022 Jun 22;17(6):e0267654. doi: 10.1371/journal.pone.0267654 (PMC9216571; doi:10.1371/journal.pone.0267654)
Supplement: S2 Table — (XLSX) [file pone.0267654.s003.xlsx]

## Sheet: Blade cores
antiquity number	depth (cm)	core shape	Raw material	length(mm)	breadth(mm)	thickness(mm)
526 A	77-91	cylindrical	banded agate	14.33	12.3	8.18
526 B	77-91	block	chalcedony	12.58	9.86	9.31
526 C	77-91	wedge	chalcedony	12.57	7.98	8.99
526 D	77-91	conical	chert	12.74	10.06	10.87
526 E	77-91	wedge	chert	13.65	10.46	8.11
765 B	140-150	conical	banded agate	15.37	14	7.68
750 B	111-123	conical	chalcedony	16.95	12.76	13.72
750 C	111-123	cylindrical	chert	17.08	15.27	13.97
750 E	111-123	conical	chert	10.44	7.89	8.25
792	150-160	conical	chalcedony	11.97	8.44	6.77
609 A	66-77	cylindrical	chalcedony	17.99	11.93	9.71
609 B	66-77	conical	chalcedony	10.39	10.87	7.81
609 C	66-77	conical	chert	15.07	14.14	11.13
609 D	66-77	cylindrical	banded agate	14.22	9.96	7.01
612	66-77	conical	chalcedony	17.51	6.5	7.3
534	61-69	conical	chert	15.41	14.36	8.87
501 A	85-98	cylindrical	chert	12.14	19.54	12.07
501 B	85-98	cylindrical	chalcedony	11.99	14.05	3.94
501 C	85-98	wedge	banded agate	13.06	13.29	9.54
501 D	85-98	conical	chert	17.28	22.37	18.08
501 E	85-98	conical	banded agate	17.1	15.24	12.86
501 F	85-98	conical	chert	13.89	11.77	9.71
501 G	85-98	wedge	chalcedony	10.23	8.8	2.74
501 H	85-98	cylindrical	chert	3.62	2.65	3.12
642 A	86-96	conical	chalcedony	13.46	14.78	10.13
642 B	86-96	block	chert	12.31	9.24	7.5
642 C	86-96	conical	banded agate	16.06	9.38	6.97
661 A	91-103	wedge	quartzite	13.52	14.93	11.48
661 B	91-103	wedge	banded agate	14.45	12.87	7.9
672	69-76	conical	banded agate	16.43	12.28	10.55
636 A	86-96	conical	banded agate	16.5	12.28	13.65
636 B	86-96	wedge	chalcedony	11.91	10.79	8.39
636 C	86-96	conical	chalcedony	15.61	9.16	7.7
636 D	86-96	conical	chalcedony	18.36	9.02	5.69
636 E	86-96	conical	chert	13.5	7.3	6.33
636 F	86-96	block	chert	21.46	17.91	16.47
811	135-142	wedge	quartz	20.58	20	13.72
840 A	88-105	cylindrical	chalcedony	14.4	7.01	4.41
840 B	88-105	conical	banded agate	9.87	12.67	7.61
789 A	101-110	cylindrical	chert	11.33	12.08	8.2
789 B	101-110	wedge	chert	16.97	10.53	5.76
580	68-77	block	chalcedony	12.51	9.6	7.68
709	103-111	cylindrical	moss agate	21.46	17.56	11.58
714 A	76-88	amorphous	chert	12.38	13.44	8.15
635 A	52-61	conical	chert	13.66	11.55	6.9
625 B	52-61	wedge	chalcedony	10.34	11.55	7.09

## Sheet: Flake cores
antiquity number	depth (cm)	core type	core shape	Raw material	(mm)	breadth(mm)	thickness(mm)
526 F	77-91	flake core	amorphous	chert	31.48	21.8	13.5
765 A	140-150	flake core	block	quartz	30.38	32.55	24.65
750 A	111-123	core cum scraper	wedge	chert	21.9	9.95	8.39
750 D	111-123	flake core	amorphous	banded agate	20.23	12.56	12.68
609 E	66-77	flake core	amorphous	chert	18.92	12.44	15.99
721	123-140	flake core	amorphous	chert	30.88	16.49	11.55
832 A	77-88	flake core	amorphous	chalcedony	16.53	11.95	13.03
832 B	77-88	flake core	amorphous	quartz	17.43	16.54	13.74
714 B	76-88	flake core	amorphous	chert	22.97	23.64	21.77

## Sheet: Retouched blades
antiquity number	depth (cm)	condition	cortex	Raw material	length(mm)	breadth(mm)	thickness(mm)	dorsal ridges
716 A	76-88	complete	absent	chert	25.55	7.35	2.48	2
718 A	76-88	mesial	absent	quartz	9.9	5.71	1.29	1
723 A	123-140	distal	absent	moss agate	14.3	4.85	2.39	1
748 J	111-123	distal	absent	chert	11.42	8.28	2.17	1
755 E	88-101	proximal	absent	chert	5.21	4.21	0.53	0
755 F	88-101	mesial	absent	quartz	10.43	3.37	1.72	1
784 A	123-135	complete	present	chert	18.44	6.1	3.49	0
784 B	123-135	mesial	absent	chert	15.62	4.45	2.16	0
768 C	140-150	distal	absent	chalcedony	14.08	7.33	3.31	0
812	135-142	complete	absent	chalcedony	15.26	5.03	1.26	2
827 H	121-127	mesial	absent	chert	11.1	6.69	1.61	0
831 A	77-88	distal	absent	chalcedony	12.19	6.81	1.58	2
831 J	77-88	proximal	absent	chalcedony	8.3	4.7	1.41	1
835 K	88-105	distal	absent	quartz	8.56	4.94	1.43	1
835 R	88-105	mesial	present	chert	13.27	5.55	2.16	1
674 F	69-76	mesial	absent	chert	9.63	7.41	2.3	2
664 B	91-103	mesial	absent	blood stone	16.7	6.29	1.75	0
662 D	91-103	mesial	absent	chert	12.51	8.75	2.89	1
640 G	86-96	mesial	present	chert	10.78	4.96	3.49	0
632 Y	86-96	mesial	present	chert	7.14	6.78	1.76	1
606 G	66-77	complete	absent	chert	10.78	4.39	0.97	1
588	68-77	mesial	absent	chert	10.88	6.98	1.57	1
457 C	70-77	distal	absent	chalcedony	9.12	6.1	3.32	2

## Sheet: Shatter
antiquity number	depth (cm)	cortex	Raw material	weight(0.1g)
456	70-77	absent	quartzite	3.6
456	70-77	absent	chalcedony	7.4
456	70-77	absent	chert	10.3
468	77-85	absent	chert	0.4
468	77-85	absent	moss agate	0.3
509	85-98	present	chert	24.4
509	85-98	present	chalcedony	5.6
509	85-98	absent	banded agate	3.7
509	85-98	present	banded agate	7.7
509	85-98	absent	quartzite	4.4
509	85-98	absent	quartz	6.5
527	77-91	present	chalcedony
527	77-91	present	chert
527	77-91	present	banded agate	4.6
527	77-91	absent	chert	4.1
527	77-91	absent	banded agate	4.5
527	77-91	absent	chalcedony	4.8
527	77-91	absent	quartzite	3.1
532	61-69	present	chert	10
532	61-69	present	banded agate	1.4
532	61-69	present	chalcedony	5.3
532	61-69	present	quartz	3.6
541	61-69	absent	chert	2.2
541	61-69	absent	moss agate	0.8
556	59-68	present	chert	1.3
556	59-68	absent	chalcedony	0.2
556	59-68	absent	quartz	2.1
582	68-77	present	banded agate	3.4
582	68-77	absent	quartzite	0.5
605	66-77	absent	quartz	3.1
605	66-77	present	chalcedony	7.8
605	66-77	absent	chert	2.4
611	66-77	absent	chalcedony	2.3
611	66-77	absent	chert	2
620	52-61	absent	chert	1.1
620	52-61	present	chalcedony	1.1
632	52-61	absent	10	1.9
632	52-61	present	banded agate	2.7
632	52-61	absent	quartz	1.7
632	52-61	present	chalcedony	10.6
632	52-61	absent	chert	9.4
641	86-96	absent	7	2.4
641	86-96	present	chalcedony	4.4
641	86-96	present	chert	3.3
641	86-96	absent	mica	0.4
635	86-96	present	chert	15
635	86-96	present	banded agate	6.8
635	86-96	absent	7	1.9
635	86-96	present	chalcedony	2.2
658	91-103	absent	chert	7.3
658	91-103	absent	7	0.4
658	91-103	absent	moss agate	0.3
658	91-103	present	banded agate	3
658	91-103	present	chalcedony	1.2
658	91-103	absent	10	0.8
658	91-103	present	banded agate	0.8
658	91-103	absent	chalcedony	5.3
668	69-76	present	chert	18.7
668	69-76	present	chalcedony	5.7
668	69-76	present	moss agate	0.4
668	69-76	absent	quartzite	2
668	69-76	present	quartz	7.7
688	114-123	present	chert	13.4
688	114-123	present	chalcedony	17.4
688	114-123	present	banded agate	5.2
688	114-123	present	quartz	6.3
688	114-123	absent	banded agate	9.1
704	96-106	absent	quartzite	1.1
704	96-106	present	chalcedony	0.6
707	103-111	absent	quartzite	2.5
707	103-111	present	banded agate	5.7
707	103-111	present	chert	4.7
717	76-88	present	chalcedony	2.9
717	76-88	absent	chert	0.8
713	76-88	present	banded agate	9
713	76-88	present	chert	6.1
713	76-88	present	banded agate	0.6
713	76-88	absent	quartz	1.9
713	76-88	absent	mica	0.2
719	123-140	present	quartz	6.6
719	123-140	present	banded agate	3.6
719	123-140	absent	chert	9.1
745	106-121	absent	chert	9.6
747	111-123	absent	quartzite	2.8
747	111-123	absent	chert	2.9
747	111-123	absent	chalcedony	1.2
747	111-123	present	moss agate	0.6
757	88-101	absent	quartz	2.9
757	88-101	present	quartzite	8.5
757	88-101	present	banded agate	1.9
767	140-150	present	chert	2.1
786	123-135	present	chert	11.7
786	123-135	absent	banded agate	1.8
786	123-135	absent	chalcedony
786	123-135	absent	mica	0.6
789	101-110	present	chert	3.5
789	101-110	absent	quartz	0.7
791	150-160	absent	chert	3.9
800	160-172	absent	quartzite	0.9
800	160-172	absent	chalcedony	0.4
809	137-142	present	chalcedony	0.5
809	137-142	absent	mica	0.3
813	110-121	present	banded agate	0.7
813	110-121	present	banded agate	0.2
813	110-121	present	chalcedony	1.8
819	152-162	present	chalcedony	0.6
828	121-127	present	chalcedony	1.4
830	77-88	absent	quartz
838	88-105	present	banded agate	4.9
838	88-105	present	quartz	3.4
838	88-105	present	chert	5.2

## Sheet: CoreRejuvanationflake
antiquity number	depth (cm)	condition	cortex	Raw material	length(mm)	breadth(mm)	thickness(mm)
581	68-77	complete	present	chalcedony	17.07	10.23	3.31
628	52-61	complete	absent	chalcedony	11.07	10.05	3.27
704 A	96-106	proximal	absent	chert	11.36	9.79	3.24
786 S	123-135	complete	present	chalcedony	15	7.17	1.15
830 C	77-88	complete	absent	chalcedony	17.5	13.08	3.96

## Sheet: Nodules
antiquity number	depth (cm)	condition	cortex	Raw material	weight (0.1g)
456	70-77	broken	present	banded agate	2.7
456	70-77	broken	present	chalcedony	4.1
456	70-77	broken	present	chert	1.5
468	77-85	broken	present	chert	3.4
527	77-91	complete	absent	banded agate	3.3
527	77-91	broken	absent	banded agate	1.5
532	61-69	broken	present	banded agate	2.7
532	61-69	broken	present	chert	0.9
532	61-69	broken	present	quartz	3.2
556	59-68	broken	present	banded agate	0.4
582	68-77	broken	present	quartz	10.8
605	66-77	broken	present	banded agate	17.1
611	66-77	broken	present	quartz	2.4
620	52-61	broken	present	chalcedony	3.1
632	52-61	broken	present	chert	4.5
632	52-61	broken	present	chalcedony	1.4
641	86-96	broken	present	quartz	1.3
641	86-96	broken	present	banded agate	6.2
641	86-96	broken	present	chalcedony	9.4
658	91-103	broken	absent	banded agate	3.6
658	91-103	broken	present	banded agate	5.8
668	69-76	broken	present	chert	4.7
668	69-76	broken	absent	banded agate	3.8
688	114-123	broken	present	banded agate	3.4
747	111-123	broken	present	chalcedony	5.4
747	111-123	broken	present	banded agate	0.8
747	111-123	complete	present	chalcedony	1.1
757	88-101	broken	present	banded agate	1.9
786	123-135	complete	present	chert	4.6
830	77-88	broken	present	chalcedony	5.09
838	88-105	broken	present	banded agate	19.5

## Sheet: Primary flakes
Antiquity Number	depth (cm)	condition	Raw material	length(mm)	breadth(mm)	thickness(mm)
456	70-77	distal	quartz
456	70-77	distal	chalcedony					measurements have been taken only for complete and proximal fragments
456	70-77	distal	chert
456 F	70-77	complete	chalcedony	13.59	17.24	2.9
456 G	70-77	complete	quartz	17.05	15.8	6.24
456 H	70-77	complete	chert	17.28	9.46	5.67
456 I	70-77	complete	chalcedony	12.88	10.55	3.35
456 J	70-77	complete	moss agate	11.2	15.78	4.94
456 K	70-77	complete	banded agate	10.58	10.85	4.28
456 L	70-77	complete	chalcedony	11.96	8.05	3.29
456 M	70-77	complete	chert	11.87	9.68	2.58
456 N	70-77	proximal	quartz	9.04	20.92	7.64
456 P	70-77	proximal	chert	21.43	15.16	4.55
456 S	70-77	complete	chert	10.18	5.69	2.35
456 U	70-77	proximal	moss agate	8.73	8.32	2.48
468	77-85	distal	chert
468	77-85	distal	chalcedony
468 B	77-85	complete	chert	7.34	6	1.65
509	85-98	distal	chert
509	85-98	distal	chalcedony
509	85-98	distal	banded agate
509	85-98	distal	10
509	85-98	distal	quartz
509 A	85-98	proximal	chalcedony	20.01	21.26	5.48
509 B	85-98	complete	chert	26.71	16.11	6.06
509 D	85-98	complete	chalcedony	22.17	14.65	5.44
509 E	85-98	complete	moss agate	19.34	11.19	4.72
509 F	85-98	complete	chert	15.78	12.89	4.8
509 H	85-98	complete	chalcedony	17.76	9.17	3.74
509 I	85-98	complete	chalcedony	13.45	16.04	2.63
509 J	85-98	complete	chert	13.95	17.79	5.77
509 P	85-98	complete	chert	13.21	7.05	4.24
509 R	85-98	complete	chalcedony	8.92	8.87	3.57
509 S	85-98	complete	chalcedony	10.35	7.85	2.53
509 X	85-98	complete	chert	7.51	8.87	2.48
527	77-91	distal	mica
527	77-91	distal	moss agate
527 A	77-91	complete	chert	21.28	28.12	4.56
527 B	77-91	complete	chalcedony	10	12.14	2.59
527 C	77-91	complete	banded agate	15.06	7.99	2.2
527 E	77-91	proximal	chalcedony	11.13	15.86	2.99
532	61-69	distal	chert
532 A	61-69	complete	banded agate	18.4	14.55	7.3
532 B	61-69	proximal	chalcedony	15.59	9.35	4.94
532 C	61-69	complete	chert	15.45	11.28	4.91
532 D	61-69	complete	chalcedony	17.32	14.41	4.04
541 B	61-69	complete	chalcedony	21.3	13.08	3.44
541 C	61-69	complete	chert	19.95	12.44	5.32
541 F	61-69	proximal	quartz	18.74	16.37	3.88
541 I	61-69	complete	chalcedony	11.91	9.79	1.67
541 J	61-69	proximal	quartz	7.6	12.11	2.46
556 B	59-68	complete	banded agate	16.08	11.03	5.12
582	68-77	distal	quartz
582	68-77	distal	chalcedony
582	68-77	distal	chert
582 A	68-77	complete	chalcedony	15.7	12.43	3.35
582 B	68-77	complete	banded agate	14.2	11.26	5.22
582 C	68-77	complete	chert	10.74	12.07	2.13
582 G	68-77	complete	chalcedony	9.88	9.2	1.83
605	66-77	distal	chalcedony
605	66-77	distal	chert
605 A	66-77	complete	chert	23.84	17.48	8.12
605 B	66-77	complete	chert	20.34	11.57	3.41
605 C	66-77	complete	banded agate	11.12	22.51	6.09
605 E	66-77	complete	chalcedony	20.88	13.71	5.45
605 F	66-77	complete	chert	15.53	23.46	6.92
605 H	66-77	complete	chert	14	11.03	5.76
605 J	66-77	complete	chert	11.64	14.82	5.13
605 K	66-77	complete	chert	14.75	13.44	4.62
605 N	66-77	proximal	chalcedony	11.27	16.02	2.45
605 O	66-77	proximal	chalcedony	10.15	13.01	2.82
605 P	66-77	proximal	banded agate	13.41	12.24	1.82
605 Q	66-77	proximal	chert	11.26	14.09	3.03
605 S	66-77	proximal	quartz	11.19	14.07	2.49
605 U	66-77	proximal	banded agate	7.88	14.36	4.82
611 A	66-77	complete	chalcedony	21.52	12.87	4.91
611 B	66-77	proximal	chert	14.72	16.59	6.76
611 D	66-77	complete	chalcedony	7.93	5.62	2.09
620 A	52-61	complete	chalcedony	8.04	6.15	1.17
632 A	52-61	complete	chert	21.28	12.24	5.18
632 D	52-61	complete	chert	10.44	25.3	5.68
632 E	52-61	complete	chalcedony	11.67	14.68	2.76
632 F	52-61	complete	chert	10.25	14.22	2.76
632 I	52-61	proximal	chalcedony	11.53	14.65	4.35
641	86-96	distal	chert
641 A	86-96	complete	chalcedony	23.3	9.94	2.88
641 B	86-96	complete	chert	15.17	10.48	3.96
641 D	86-96	proximal	chert	9.21	16.85	1.5
641 F	86-96	proximal	chert	9.35	13.5	2.72
635	86-96	distal	chert
635 A	86-96	complete	quartz	24.7	17.14	9.12
635 C	86-96	complete	chalcedony	18.58	15.28	5.27
635 D	86-96	proximal	quartz	30.7	19.68	6.66
635 G	86-96	complete	banded agate	16.54	12.64	5.26
635 H	86-96	complete	chert	17.71	6.45	6.58
635 J	86-96	complete	chalcedony	15.72	8.88	4.74
635 L	86-96	complete	quartz	12.29	11.35	2.26
635 M	86-96	complete	banded agate	10.49	10.15	1.71
658	91-103	distal	chert
658	91-103	distal	chalcedony
658 A	91-103	complete	chert	21.52	18.38	6.62
658 B	91-103	complete	chert	21.92	21.7	6.75
658 C	91-103	complete	chert	17.82	13.39	5.86
658 E	91-103	complete	chert	19.76	10.24	3.68
658 F	91-103	complete	banded agate	10.28	21.56	5.81
658 G	91-103	proximal	banded agate	17.35	8.64	3.55
658 K	91-103	complete	chert	13.55	10.17	2.56
658 L	91-103	complete	chert	15.07	10.29	1.02
658 M	91-103	proximal	chalcedony	11.82	8.63	2.46
668	69-76	distal	chert
668	69-76	distal	banded agate
668 F	69-76	complete	chert	20.92	16.35	2.9
668 I	69-76	complete	chert	17.68	10.01	3.32
668 J	69-76	complete	chert	14.78	8.84	3.44
668 K	69-76	complete	chert	13.01	16.81	3.23
668 M	69-76	complete	chert	14	11.81	4.36
668 N	69-76	complete	chert	17.04	10.84	5.48
668 O	69-76	complete	chert	10.38	16.12	2.49
668 S	69-76	proximal	banded agate	9.99	10.86	4.93
668 T	69-76	proximal	chalcedony	12.54	9.09	3.67
668 U	69-76	complete	chalcedony	17.24	6.24	1.45
668 V	69-76	complete	chalcedony	11.6	6	2.44
668 W	69-76	complete	quartz	11.54	7.54	2.5
688	114-123	distal	chert
688 A	114-123	complete	banded agate	36.92	20.66	13.34
688 B	114-123	proximal	chalcedony	13.92	19.83	4.7
688 C	114-123	complete	chert	16.76	17.15	5.27
688 E	114-123	complete	banded agate	20.5	11.4	6.27
688 F	114-123	complete	chert	22.05	15.34	2.92
688 H	114-123	complete	chert	13.81	18.49	2.04
688 I	114-123	complete	chalcedony	11.75	9.29	3.69
688 L	114-123	complete	chalcedony	12.11	9.15	3.4
688 M	114-123	complete	chert	13.35	13.62	2.81
704 [B]	111-123	distal	quartz
704 B	96-106	complete	quartz	14.14	7.47	5.24
707 A	103-111	complete	chert	19.02	16.17	3.24
707 B	103-111	complete	banded agate	23.97	13.34	7.94
707 C	103-111	complete	chert	16.55	12.2	5.7
707 D	103-111	complete	chert	16.69	10.96	2.85
707 F	103-111	complete	chert	14.08	8.49	2.17
707 G	103-111	complete	chalcedony	9.62	6.39	2.86
707 I	103-111	complete	chert	7.75	6.23	1.28
717 A	76-88	proximal	chalcedony	12.05	11.16	3.7
713 B	76-88	complete	chalcedony	22.18	8.82	6.04
713 C	76-88	complete	chert	18.53	12.8	4.05
713 H	76-88	complete	chert	9.56	15.03	3.81
713 I	76-88	proximal	chalcedony	8.13	14.68	3.56
713 K	76-88	proximal	banded agate	11.88	6.37	1.05
713 L	76-88	proximal	chert	10.99	10.11	1.28
713 M	76-88	complete	banded agate	9.42	7.91	2.15
713 O	76-88	complete	chert	12.98	4.85	2.25
719	123-140	distal	chert
719 B	123-140	complete	chalcedony	29.1	16.86	8.59
719 C	123-140	proximal	chert	17.39	14.59	3.23
719 D	123-140	complete	banded agate	17.18	11.08	11.2
719 E	123-140	complete	chalcedony	14.51	18.65	5.09
719 F	123-140	complete	chert	18.85	11.42	3.37
719 G	123-140	proximal	chalcedony	14.04	12.8	4.64
719 H	123-140	proximal	quartz	16.11	14.99	3.65
719 I	123-140	proximal	chert	14.93	20.95	6.75
745 B	106-121	complete	chert	17.73	14.85	8.95
747	111-123	distal	chert
747	111-123	distal	chalcedony
747 A	111-123	complete	chert	10.93	13.54	3.44
747 C	111-123	proximal	banded agate	17.32	12.97	6.15
757	88-101	distal	chalcedony
757	88-101	distal	chert
757 B	88-101	complete	chert	18.12	23.87	7.35
757 E	88-101	proximal	chalcedony	12.73	18.68	5.99
757 F	88-101	complete	chalcedony	23.61	12.05	7.77
757 I	88-101	complete	banded agate	18.34	8.28	7.7
757 J	88-101	complete	chert	17.31	10.39	3.25
757 K	88-101	complete	chalcedony	13.7	15.81	4.01
757 L	88-101	complete	chalcedony	14.18	8.41	2.89
757 N	88-101	complete	chalcedony	11.86	9.26	4.59
767	140-150	distal	chalcedony
767 A	140-150	complete	chert	16.03	8.85	4.82
767 B	140-150	proximal	chalcedony	16.08	10.53	4.26
767 C	140-150	proximal	chert	21.81	31.74	7.15
767 D	140-150	proximal	chalcedony	6.23	7.96	0.89
786	123-135	distal	chalcedony
786	123-135	distal	banded agate
786	123-135	distal	chert
786 E	123-135	proximal	chert	15.4	14.28	2.86
789	101-110	distal	chalcedony
789	101-110	distal	chert
789 A	101-110	proximal	chalcedony	12.77	19.04	6.36
789 C	101-110	complete	moss agate	14.52	12.23	4.04
789 E	101-110	proximal	chalcedony	17.09	15.43	5.88
791	150-160	distal	banded agate
791 A	150-160	complete	chert	12.23	21.39	9.73
791 B	150-160	complete	chert	16.63	21.52	2.48
809 C	137-142	complete	chert	8.62	8.51	2.36
813 A	110-121	complete	chert	13.45	14.45	1.69
813 B	110-121	complete	banded agate	13.81	6.48	2.55
813 D	110-121	complete	banded agate	9.67	10.21	1.72
813 G	110-121	proximal	moss agate	9.36	8.09	2.09
813 H	110-121	complete	chert	5.83	7.68	1.65
817 A	172-175	complete	quartz	17.82	17.48	6.36
817 B	172-175	complete	quartz	11.54	15.08	5.4
817 C	172-175	proximal	chert	7.19	6.9	1.97
817 D	172-175	complete	chalcedony	5.25	4.46	0.86
817 E	172-175	distal	chert
818 B	140-152	complete	chert	10.18	23.15	5.08
819 A	152-162	complete	quartz	14.31	8.2	4.5
829	179-185	distal	chert
825 C	142-150	proximal	moss agate	20.55	18.51	2.02
828	121-127	distal	chalcedony
828	121-127	distal	chert
828 A	121-127	complete	chert	12.88	9.88	4.18
828 B	121-127	complete	chert	8.69	5.78	2.26
830	77-88	distal	chalcedony
830	77-88	distal	chert
830 B	77-88	complete	chert	18.7	20.33	6.68
830 D	77-88	complete	chalcedony	15.26	14.9	5.33
830 E	77-88	proximal	chalcedony	13.05	9.7	3.44
830 G	77-88	proximal	quartz	11.98	11.2	3.85
830 H	77-88	complete	chert	15.31	8.95	2.8
830 I	77-88	complete	chert	10.92	8.79	2.25
830 K	77-88	complete	chalcedony	12.34	5.91	1.32
830 M	77-88	proximal	quartz	6.08	9.37	2.14
830 N	77-88	proximal	chalcedony	6.47	4.87	3.11
838	88-105	distal	chalcedony
838	88-105	distal	chert
838 A	88-105	complete	banded agate	24.4	19.02	6.42
838 B	88-105	complete	chalcedony	25.53	14.92	7.32
838 D	88-105	complete	moss agate	12.51	16.85	4.6
838 E	88-105	complete	chert	9.85	20.8	4.25
838 G	88-105	complete	chalcedony	13	11.04	6.24
838 H	88-105	complete	quartz	18.8	13.06	5.92
838 I	88-105	complete	chalcedony	15.12	11.82	1.63
838 K	88-105	complete	banded agate	11.86	8.57	2.07
838 M	88-105	complete	banded agate	11.21	9.59	2.46
838 N	88-105	complete	chert	13.17	6.53	2.85
838 P	88-105	complete	chert	10.19	11.8	3.32
838 R	88-105	proximal	chalcedony	8.06	9.89	4.7
838 S	88-105	complete	quartz	11.7	6.25	2.66
838 T	88-105	complete	quartz	11.57	4.5	3.59
838 Y	88-105	complete	banded agate	11.35	4.98	2.88
838 Z	88-105	complete	chalcedony	9.1	6.83	2.63
838 a	88-105	complete	chalcedony	6.67	3.24	1.75
838 b	88-105	complete	chalcedony	7.22	6.97	1.31
838 d	88-105	complete	banded agate	10.57	6.69	2.53

## Sheet: Secondary flakes
antiquity number	depth (cm)	condition	Raw material	length(mm)	breadth(mm)	thickness(mm)
456 D	70-77	complete	chert	19.97	12.7	5.07
456 E	70-77	complete	chert	11.4	15.23	3.81
456 O	70-77	proximal	chert	18.71	20.57	5.13		measurements have been taken only for complete and proximal fragments
456 Q	70-77	proximal	chert	15.74	10.82	1.78
456 R	70-77	complete	chert	12.9	6.59	2.34
456 T	70-77	proximal	chert	6.74	5.66	1.34
456 V	70-77	proximal	chert	5.97	8.03	1.76
456 W	70-77	proximal	chalcedony	7.71	8	0.83
456 X	70-77	proximal	chert	7.16	8.82	1.42
456 Y	70-77	proximal	chalcedony	6.3	4.56	1.29
456 Z	70-77	proximal	chalcedony	7.46	7.84	1.3
456 a	70-77	proximal	chalcedony	6.3	4.56	1.29
456 b	70-77	proximal	chalcedony	6.66	5.45	1.65
456 c	70-77	complete	chalcedony	6.98	3.19	0.75
456 d	70-77	proximal	chalcedony	6.24	6.26	1.17
456 e	70-77	proximal	chert	7.39	4.83	1.04
468 A	77-85	complete	chert	10.69	11.88	1.96
509 C	85-98	proximal	chert	22.66	12.95	4.98
509 G	85-98	complete	banded agate	15.87	12.53	2.63
509 K	85-98	complete	chert	17.05	9.46	3.98
509 L	85-98	complete	chert	10.63	15.73	3.19
509 M	85-98	proximal	chert	7.37	16.14	1.02
509 N	85-98	complete	chert	14.47	4.01	1.38
509 O	85-98	complete	banded agate	9.31	10	1.49
509 Q	85-98	complete	chalcedony	11.94	9.81	1.16
509 T	85-98	complete	chert	8.03	9.57	1.26
509 U	85-98	complete	chert	7.52	6.15	1.6
509 V	85-98	proximal	chert	9.57	9.61	2.7
509 W	85-98	proximal	chert	5.66	6.98	1.01
527 D	77-91	proximal	chert	14.15	16.34	5.06
527 F	77-91	proximal	chert	6.41	10.47	2.5
532 E	61-69	complete	moss agate	12.66	8.54	2.1
532 F	61-69	proximal	chalcedony	9.03	17.89	3.18
532 G	61-69	proximal	chert	7.76	11.47	1.45
541 A	61-69	complete	chert	24.26	8.96	4.81
541 D	61-69	complete	chert	17.31	9.95	2.87
541 E	61-69	proximal	chert	22.4	15.62	8.38
541 G	61-69	proximal	chert	12.36	10.75	3.75
541 H	61-69	proximal	chalcedony	10.94	6.3	2.6
541 K	61-69	complete	chert	13.83	14.44	2.04
556 A	59-68	complete	chert	14.55	12.15	3.75
556 C	59-68	complete	chert	14.35	19.62	1.98
582 D	68-77	complete	chalcedony	11.08	17.66	1.92
582 E	68-77	complete	chert	17.07	14.05	3.47
582 F	68-77	proximal	chert	8.85	14.62	6.67
582 H	68-77	complete	chalcedony	9	8.54	1.62
605 D	66-77	complete	chert	10.99	20.67	3.29
605 G	66-77	complete	chert	14.34	18.6	1.74
605 I	66-77	complete	chert	14.31	14.81	2.67
605 L	66-77	complete	banded agate	12.44	14.32	2.38
605 M	66-77	complete	chert	11.14	13.65	2.28
605 R	66-77	proximal	banded agate	14.56	16.65	2.97
605 T	66-77	complete	chert	9.77	11.22	2.19
605 V	66-77	complete	chalcedony	9.92	12.97	1.87
605 W	66-77	proximal	chert	6.91	8.01	1.25
611 C	66-77	proximal	banded agate	8.3	7.68	1.16
639	86-96	complete	quartzite	19.28	15.89	8.27
632	52-61	distal	banded agate
632	52-61	distal	chalcedony
632	52-61	distal	chert
632 B	52-61	complete	chert	22.79	10.45	8.3
632 C	52-61	complete	chert	17.2	11.45	4.17
632 G	52-61	complete	chert	11.4	10.44	2.9
632 H	52-61	complete	chert	9.79	5.82	1.46
632 J	52-61	complete	chalcedony	7.85	5.65	1.12
641	86-96	distal	banded agate
641	86-96	distal	chalcedony
641 C	86-96	proximal	chert	20.52	23.33	6.05
641 E	86-96	proximal	chalcedony	15.34	17.79	4.03
641 G	86-96	complete	chert	14.48	10.7	1.99
641 H	86-96	complete	chert	7.81	4.01	0.8
641 I	86-96	complete	chert	9.04	5.77	1.71
635 B	86-96	complete	chalcedony	14.01	14.27	5.46
635 E	86-96	complete	chert	19.79	12.24	4.13
635 F	86-96	complete	chert	25.92	15.99	4.12
635 I	86-96	complete	chert	17.6	9.9	2.33
635 K	86-96	complete	chert	10.62	14.88	2.78
635 N	86-96	complete	chert	8.84	5.18	1.91
658 D	91-103	complete	chert	12.56	14.79	4.39
658 H	91-103	complete	chalcedony	14.83	12.78	1.44
658 I	91-103	complete	chert	15.51	9.19	2.85
658 J	91-103	complete	chert	20.35	6.98	2.95
658 N	91-103	complete	chert	14.49	7.22	1.45
658 O	91-103	proximal	chert	9.02	14.45	1.82
658 P	91-103	proximal	chert	10.18	10.33	2.88
658 Q	91-103	complete	chalcedony	15.55	5.42	3.6
658 R	91-103	complete	chert	7.39	5.77	1
665	91-103	complete	banded agate	28.5	22.8	9.66
668	69-76	distal	chalcedony
668 A	69-76	complete	moss agate	20.98	17.13	6.01
668 B	69-76	complete	chert	17.76	15.14	4.63
668 C	69-76	complete	chert	24.2	15.58	4.53
668 D	69-76	complete	chert	24.75	14.15	5.02
668 E	69-76	complete	chalcedony	19.16	9.8	5.29
668 G	69-76	complete	chalcedony	11.53	17.4	3.28
668 H	69-76	complete	chert	19.2	14.88	5.13
668 L	69-76	proximal	chalcedony	13.57	12.22	2.57
668 P	69-76	complete	chert	17.6	7.36	3.35
668 Q	69-76	complete	chert	13.25	11.8	1.88
668 R	69-76	complete	chert	13.95	11.01	1.07
668 X	69-76	complete	chert	6.55	13.27	1.96
668 Y	69-76	complete	banded agate	11.07	9.57	1.2
668 Z	69-76	proximal	chalcedony	8.55	5.05	1.13
688	114-123	distal	chalcedony
688	114-123	distal	chalcedony
688	114-123	distal	quartz
688 D	114-123	complete	chert	13.77	22.66	4.17
688 G	114-123	complete	chert	15.68	10.58	5.16
688 J	114-123	complete	chert	13.63	7.35	2.92
688 K	114-123	complete	chalcedony	13.84	7.58	2.77
688 N	114-123	complete	chert	16.39	4.44	4.5
688 O	114-123	complete	chert	5.36	9.68	1.46
704 [B]	111-123	distal	chert
704 [B]	111-123	distal	chalcedony
704 [B]	111-123	distal	moss agate
704 [B] A	111-123	complete	chalcedony	11.65	9.89	3.19
704 [B] B	111-123	complete	quartz	7.79	4.88	1.4
704 [B] C	111-123	complete	quartz	10.75	4	1.27
704 [B] D	111-123	complete	chalcedony	10.92	4	1.16
704 [B] E	111-123	proximal	chalcedony	8.73	6.55	0.96
704	96-106	distal	chert
704	96-106	proximal	banded agate
704 C	96-106	complete	chert	6.58	13.04	1.37
704 D	96-106	complete	chert	11.13	8.99	2.24
707	103-111	distal	chalcedony
707	103-111	distal	chert
707 E	103-111	complete	chalcedony	13.88	12.56	2.45
707 H	103-111	complete	chalcedony	9.68	6.78	2.55
713	76-88	distal	chalcedony
713	76-88	distal	chert
713 A	76-88	complete	chert	23.65	20.29	2.2
713 D	76-88	complete	banded agate	16.1	13.13	7.33
713 E	76-88	complete	chert	12.98	17.08	2.6
713 F	76-88	proximal	chert	12.6	16.08	4.57
713 G	76-88	complete	quartz	15.55	8.16	2.66
713 J	76-88	proximal	chalcedony	10.71	14.55	1.99
713 N	76-88	proximal	chert	9.9	8.34	1.33
719	123-140	distal	quartz
719	123-140	distal	banded agate
719	123-140	distal	moss agate
719 A	123-140	complete	chert	22.4	19.12	8.31
746	106-121	complete	chert	13.84	6.84	2.48
745 A	106-121	complete	chert	16.82	23.25	6.24
747 B	111-123	complete	moss agate	13.2	10.72	2.67
747 D	111-123	proximal	chalcedony	10.2	8.92	1.64
757 A	88-101	complete	chalcedony	40.4	20.1	10.31
757 C	88-101	complete	moss agate	23.04	17.63	4.84
757 D	88-101	complete	chert	18.45	18.53	7.46
757 G	88-101	complete	moss agate	17.48	3.17
757 H	88-101	complete	chert	16.41	12.27	6.17
757 M	88-101	complete	chert	17.29	6.89	2.95
786	123-135	distal	quartz
786 A	123-135	complete	chert	34.15	18.5	3.89
786 B	123-135	complete	chert	23.35	17.7	3.27
786 C	123-135	proximal	chert	25.69	13.34	4.3
786 D	123-135	complete	blood stone	23.35	9.6	6.09
786 F	123-135	complete	chert	13.56	9.8	1.86
786 G	123-135	complete	chert	12.95	9.08	2.55
786 H	123-135	complete	chert	13.06	8.03	2.36
786 I	123-135	complete	chert	13.4	8.17	2.69
786 J	123-135	proximal	quartzite	20.01	15.25	6.08
786 K	123-135	proximal	chert	15.07	8.28	2.03
786 L	123-135	proximal	chert	11.66	9.71	2.37
786 M	123-135	complete	chert	12.26	6.97	2.08
786 N	123-135	complete	moss agate	12.78	8.12	1.73
786 O	123-135	complete	chert	6.71	9.91	1.47
786 P	123-135	proximal	chert	9.94	4.94	1.19
786 Q	123-135	proximal	banded agate	6.64	4.35	2.12
786 R	123-135	complete	quartz	6.02	5.51	1.79
789	101-110	distal	banded agate
789 B	101-110	complete	chalcedony	24.84	11.7	4.33
789 D	101-110	complete	moss agate	11.27	8.32	2.6
789 F	101-110	complete	banded agate	8.27	6.33	1.02
791	150-160	distal	chert
791 C	150-160	complete	banded agate	17.06	16.36	5.64
791 D	150-160	complete	chert	11.96	14.94	3.1
791 E	150-160	complete	chert	14.65	9.98	3.2
791 F	150-160	proximal	chalcedony	8.46	7.35	1.09
809 A	137-142	complete	chalcedony	27.09	11.77	7.16
809 B	137-142	complete	quartz	20.79	25.29	4.96
813	110-121	distal	quartz
813 C	110-121	complete	chert	8.15	11.13	2.35
813 E	110-121	complete	moss agate	11.13	6.79	1.77
813 F	110-121	proximal	chert	8.15	11.35	2.54
813 I	110-121	complete	chalcedony	8.79	3.69	1.69
818 A	140-152	complete	chalcedony	10	15.36	4.35
818 C	140-152	proximal	chert	7.41	6.06	1.04
829 A	179-185	proximal	chalcedony	5.02	4.9	1.3
825	142-150	distal	chalcedony
825 A	142-150	complete	chert	7.9	5.03	0.98
825 B	142-150	complete	chert	9.76	4.05	1.44
830	77-88	distal	quartz
830 A	77-88	complete	chert	28.97	16.99	4.96
830 F	77-88	complete	chalcedony	14.1	11.76	3.2
830 J	77-88	complete	chert	7.02	8.89	2.05
830 L	77-88	complete	chalcedony	6.08	8.97	1.39
830 O	77-88	proximal	chert	4.25	8.97	1.93
830 P	77-88	complete	chalcedony	9.77	6.58	1.01
830 Q	77-88	complete	chalcedony	10.21	5.11	1.12
830 R	77-88	complete	chert	5.53	6.26	1.09
838	88-105	distal	moss agate
838 C	88-105	proximal	chert	11.5	19.1	5.58
838 F	88-105	proximal	chalcedony	14.48	16.52	2.78
838 J	88-105	complete	quartz	11.71	8.35	4.08
838 L	88-105	complete	chert	14.02	8.45	3.1
838 O	88-105	complete	chalcedony	14.59	3.83	3.74
838 Q	88-105	proximal	chert	10.12	8.86	2.51
838 U	88-105	complete	quartz	6.51	8.43	2.24
838 V	88-105	proximal	chalcedony	11.06	8.8	2.05
838 W	88-105	complete	banded agate	13.62	6.27	2.34
838 X	88-105	complete	chalcedony	10.72	7.46	1.47
838 c	88-105	complete	chalcedony	4.67	9.8	1.99
838 e	88-105	proximal	chert	7.9	4.89	1.58
838 f	88-105	proximal	chalcedony	7.6	6.28	0.68
838 g	88-105	proximal	chalcedony	6	7.71	1.2
838 h	88-105	complete	chalcedony	5.42	6.64	1.34
838 i	88-105	complete	chalcedony	9.91	5.25	1.83
838 j	88-105	complete	chalcedony	9.11	4.12	0.8

## Sheet: Blade flakes
antiquity number	depth (cm)	condition	cortex	Raw material	length(mm)	breadth(mm)	thickness(mm)	dorsal ridges
706 H	103-111	proximal	absent	chert	13.42	11.76	2.55	2
710 E	103-111	proximal	absent	quartz	12.5	4.35	1.77	2
710 F	103-111	complete	present	chert	14.29	4.39	1.76	1
715 A	76-88	complete	absent	quartz	13.85	8.1	1.94	0
716 F	76-88	proximal	absent	chert	11.86	10.7	2.64	2
718 B	76-88	proximal	absent	chalcedony	22.07	13.26	3.07	1
720 A	123-140	complete	absent	quartz	12.2	7.55	3.26	1
720 B	123-140	proximal	absent	chert	8.48	8.82	1.84	2
720 G	123-140	proximal	present	moss agate	5.16	8.39	1.5	1
720 H	123-140	mesial	absent	quartz	10.66	7.15	2.16	0
720 I	123-140	distal	absent	moss agate		14.36	8.35	2
720 J	123-140	mesial	absent	chalcedony	12.07	6.15	4.22	1
723 B	123-140	distal	absent	quartz	11.62	7.3	2.69	1
723 C	123-140	distal	absent	quartz	9.5	4.9	1.38	0
723 D	123-140	distal	absent	chert	26.8	10.77	6.01	0
748 C	111-123	proximal	present	chert	10.91	15.7	2.32	2
748 D	111-123	proximal	absent	chalcedony	13.79	15.5	2.63	2
748 H	111-123	complete	absent	chalcedony	15.94	6.97	2.32	1
748 I	111-123	complete	present	chert	13.71	7.37	2.41	1
755 B	88-101	complete	absent	chert	7.9	4.89	0.96	1
755 D	88-101	proximal	absent	chert	10.25	7.42	1.2	1
756	88-101	complete	absent	chert	24.28	12.22	5.15	0
768 B	140-150	complete	absent	chalcedony	11.83	5.02	1.18	1
769 A	140-150	complete	present	chert	17.85	13.36	4.14	2
769 B	140-150	complete	absent	chert	19.3	7.76	2.83	1
769 C	140-150	complete	absent	chert	28.6	14.2	6.96	4
769 D	140-150	complete	present	chalcedony	12.48	17.03	4.57	0
754 B	111-123	distal	present	quartz	11.97	11.05	2.58	0
754 F	111-123	proximal	absent	quartz	9.45	9.51	2.74	2
808 A	135-142	complete	absent	chert	32.15	17.4	3.16	1
808 B	135-142	complete	absent	quartz	22.6	8.61	4.02	0
808 C	135-142	distal	absent	chert	20.13	11.13	3.28	2
808 D	135-142	distal	absent	chert	16.8	8.7	2.74	1
808 E	135-142	distal	absent	chert	12.86	10.76	3.16	2
810	135-142	complete	absent	quartz	10.99	6.09	1.63	0
815 D	172-175	proximal	present	chalcedony	11.54	9.38	1.91	0
831 B	77-88	complete	absent	chalcedony	9.11	5.8	1.01	2
831 L	77-88	proximal	present	chalcedony	11.76	8.8	1.67	1
831 M	77-88	mesial	present	chert	7.35	6.54	2.93	1
831 N	77-88	proximal	absent	chert	7.87	8.8	1.33	1
834 B	77-88	complete	absent	chert	14.12	6.37	2.08	1
835 E	88-105	complete	absent	quartz	9.96	4.86	1.42	1
835 H	88-105	complete	absent	chert	9.76	4.91	1.09	1
835 I	88-105	complete	present	chert	13.9	6.72	1.47	2
835 O	88-105	complete	absent	chert	15	10.89	1.85	1
837 A	88-105	complete	absent	chert	15.88	4.81	1.19	1
837 C	88-105	complete	present	chert	14.88	5.73	2.2	2
837 D	88-105	complete	absent	quartz	20.58	10.4	1.99	2
837 E	88-105	complete	absent	chert	12.12	5.53	1.5	2
837 F	88-105	proximal	present	chert	11.14	8.78	2.84	1
837 G	88-105	proximal	absent	chert	9.32	13.14	3.71	2
837 H	88-105	proximal	present	bande agate	17.07	12	4.97	1
837 I	88-105	mesial	absent	quartz	13.21	8.13	4.37	1
837 J	88-105	complete	absent	bande agate	11.61	8.43	3.92	2
837 K	88-105	proximal	absent	quartz	9.93	8.51	2.26	2
691 D	114-123	complete	absent	chalcedony	14.04	6.66	1.25	1
691 E	114-123	mesial	absent	moss agate	15.87	8.8	1.91	1
689 F	114-123	complete	absent	chert	11.14	6.47	0.91	1
674 G	69-76	mesial	absent	quartz	12.14	8.46	3.88	2
674 H	69-76	proximal	present	chalcedony	16.14	8.69	4.15	1
670 A	69-76	proximal	present	chalcedony	19.34	17.66	4.07	0
670 B	69-76	complete	absent	chalcedony	16.39	9.58	3.05	0
670 C	69-76	complete	absent	bande agate	13.7	7.98	2.78	3
662 A	91-103	complete	absent	bande agate	21.95	17.11	4.09	0
662 B	91-103	mesial	absent	quartz	12.61	0.59	2.26	0
662 C	91-103	complete	absent	chalcedony	9.01	6.07	1.84	0
662 F	91-103	proximal	absent	chert	8.72	12.68	1.34	0
662 G	91-103	distal	absent	chert	12.5	4.86	1.75	1
662 H	91-103	complete	absent	chert	13.59	5.82	2.08	1
662 I	91-103	proximal	absent	chert	16.54	8.14	3.44	1
659 C	91-103	proximal	absent	chert	12.06	9.22	2.95	1
659 D	91-103	distal	absent	chalcedony	11.65	6.72	2.38	1
659 E	91-103	mesial	absent	bande agate	19.83	6.83	3.21	2
659 G	91-103	mesial	absent	chert	8.42	5.49	1.75	1
638 B	86-96	mesial	absent	bande agate	15.55	12.49	5.19	0
638 C	86-96	complete	absent	chert	15.38	11.53	2.34	0
638 D	86-96	distal	absent	chalcedony	17.72	7.4	3.81	2
638 E	86-96	complete	present	chert	14.46	11.77	3.12	1
638 F	86-96	complete	present	chert	14.17	11.19	2.4	0
638 G	86-96	proximal	absent	chert	8.98	8.72	1.11	1
638 H	86-96	proximal	present	chalcedony	9.93	14.84	2.34	0
637 A	86-96	complete	present	chalcedony	13.28	8.69	3.15	1
637 B	86-96	mesial	absent	chert	13.27	7.24	2.04	1
637 D	86-96	complete	present	quartz	18.23	9.79	5.16	1
637 E	86-96	proximal	absent	chert	15.22	12.09	2.55	2
634 A	86-96	distal	absent	chert	21.96	16.77	9.72	2
634 B	86-96	complete	present	chert	18.6	14.22	6.06	1
634 C	86-96	complete	absent	chert	27.51	16.53	3.4	1
632 A	86-96	proximal	present	chert	9.85	10.09	2.94	0
626 A	52-61	complete	present	chalcedony	11.31	7.82	2.52	1
626 D	52-61	complete	present	chalcedony	10.92	3.28	1.52	1
622 A	52-61	complete	absent	chert	14.35	6.37	4.28	1
622 B	52-61	complete	present	chalcedony	29.96	13.78	8.53	0
622 C	52-61	complete	present	chalcedony	12.21	16	3.02	0
622 D	52-61	proximal	present	chert	18.78	12.05	3.48	2
622 E	52-61	complete	absent	moss agate	17.99	23.88	4.01	0
622 F	52-61	complete	present	chalcedony	10.35	7.24	1.97	1
622 G	52-61	complete	absent	bande agate	15.72	10.13	2.97	1
622 H	52-61	distal	absent	chalcedony	12.16	10.16	3.38	2
622 I	52-61	complete	absent	quartz	24.37	16.94	2.83	0
622 J	52-61	proximal	absent	chert	26.09	18.22	6.07	2
622 K	52-61	complete	absent	chert	17.18	12.56	3.89	1
613	66-77	complete	present	bande agate	16.44	9.34	4.98	0
607 A	66-77	complete	present	chert	14.1	8.54	2.47	0
607 B	66-77	complete	absent	chert	16.08	10.51	3.95	0
607 C	66-77	complete	absent	chalcedony	10.85	8.11	2.25	1
607 D	66-77	complete	present	chalcedony	14.55	10.9	2.06	0
607 E	66-77	proximal	present	chalcedony	19.41	12.52	3.7	2
607 F	66-77	proximal	absent	quartz	9.52	11.27	1.91	0
606 D	66-77	complete	absent	chert	13.53	4.96	2.16	1
606 H	66-77	complete	absent	chalcedony	10.85	5.59	1.13	1
606 J	66-77	complete	absent	chalcedony	10.28	5.54	1.75	1
606 K	66-77	proximal	absent	chert	7	5.52	1.13	1
606 L	66-77	mesial	absent	chalcedony	10.4	6.09	1.54	1
606 M	66-77	complete	absent	quartz	10.99	6.77	2.14	1
606 N	66-77	proximal	absent	chalcedony	5.89	4.9	1.01	1
606 O	66-77	proximal	absent	chalcedony	7.9	5.7	0.7	0
606 P	66-77	complete	absent	chert	8.24	5.35	1.91	1
584 D	68-77	proximal	absent	chert	8.61	6.27	1.3	1
584 E	68-77	complete	absent	chert	7.35	10.53	1.93	1
583 A	68-77	mesial	absent	chert	19.39	17.17	6.32	1
583 B	68-77	complete	present	bande agate	11.69	18.64	3.98	0
583 C	68-77	complete	present	chert	12.65	17.66	3.62	0
583 E	68-77	proximal	absent	chalcedony	15.68	9.2	1.97	1
583 F	68-77	distal	absent	chalcedony	8.74	6.08	1.92	2
583 G	68-77	mesial	absent	chert	10.71	9.1	1.8	0
583 H	68-77	complete	absent	chert	13.14	8.01	2.29	1
583 I	68-77	complete	present	chalcedony	10.38	5.55	1.08	1
536 A	61-69	complete	absent	chert	16.53	6.24	1.14	1
536 B	61-69	complete	present	chalcedony	16.97	12.56	4.23	1
536 C	61-69	complete	absent	quartz	11.75	7.86	2.13	2
536 D	61-69	complete	absent	blood stone	18.89	10.26	5.16	1
536 G	61-69	complete	present	chert	14.04	10.55	1.84	0
536 H	61-69	complete	present	chert	12.31	14.21	3.26	0
536 I	61-69	complete	absent	quartz	13.45	11.07	2.74	0
531 A	77-91	complete	absent	chert	15.75	9.13	2.44	1
531 B	77-91	proximal	absent	chert	15.04	16.26	1.9	1
531 D	77-91	complete	absent	chert	15.4	7.06	2.7	1
531 E	77-91	complete	absent	chert	14.61	11.46	2.21	1
530 B	77-91	complete	absent	chalcedony	13.02	7.53	2.17	2
530 C	77-91	complete	present	chalcedony	15.94	7.88	2.77	1
530 D	77-91	complete	absent	chert	12.42	8.44	1.4	1
530 E	77-91	proximal	absent	moss agate	9.9	7.41	1.67	0
530 F	77-91	complete	present	chalcedony	9.8	6.25	1.19	1
506	85-98	complete	absent	moss agate	24.19	8.91	1.48	2
503	85-98	complete	absent	quartz	41.51	26.62	9.15	0
502 B	85-98	complete	absent	chert	9.52	7.88	1.67	1
502 D	85-98	complete	absent	quartz	14.53	4.58	2.32	1
502 H	85-98	proximal	absent	chalcedony	14.24	9.61	1.91	1
502 P	85-98	distal	present	chert	9.08	7.65	2.23	1
502 b	85-98	complete	absent	chert	7.27	4.16	0.84	1
502 g	85-98	proximal	absent	quartz	8.02	6.44	1.31	1
500 A	85-98	complete	absent	chert	12.7	14.08	2.58	1
500 B	85-98	distal	present	chert	9.62	9.33	3.05	1
500 C	85-98	complete	present	chert	13.82	8.79	2.75	1
500 D	85-98	complete	absent	quartzite	22.46	19.26	6.94	1
500 E	85-98	complete	present	bande agate	16.9	10.31	3.18	1
499 A	85-98	complete	present	chalcedony	9.53	17.78	3.48	0
499 B	85-98	complete	absent	bande agate	13.49	25.38	2.43	0
499 C	85-98	complete	present	chalcedony	11.86	7.72	2.75	1
499 D	85-98	complete	absent	chalcedony	15.53	18.78	2.38	1
499 E	85-98	proximal	absent	chert	14.75	12.87	3.18	1
499 F	85-98	complete	absent	chert	15.51	9.03	2.34	1
499 G	85-98	complete	present	chert	17.35	12.92	4.39	1
499 H	85-98	complete	absent	chert	18.13	24.05	3.13	1
499 I	85-98	complete	present	chalcedony	18.75	12.3	4.57	1
499 J	85-98	complete	present	quartz	14.52	9.59	2.28	0
458 A	70-77	complete	present	chert	18.19	7.25	3.73	1
458 B	70-77	proximal	absent	chert	7.07	10.58	0.95	0
458 C	70-77	complete	absent	chert	19.44	8.3	1.62	0
458 D	70-77	complete	absent	chert	18.62	8.69	2.75	0
458 E	70-77	distal	absent	chert	14.71	8.45	4.42	0
458 F	70-77	complete	present	chalcedony	17.43	15.04	3.13	0
458 G	70-77	complete	present	chert	19.45	11.57	3.82	0
458 H	70-77	complete	present	chalcedony	13.94	8.89	5.09	0
458 I	70-77	complete	present	chert	33.04	9.01	6.63	1
458 J	70-77	complete	present	chalcedony	10.58	9.31	2.18	1
458 K	70-77	complete	absent	chert	12.22	10	3.12	1
458 L	70-77	complete	absent	chert	13.34	4.97	2.12	1
458 M	70-77	complete	absent	chert	27.74	11.03	7.66	1
457 A	70-77	proximal	present	chert	9.42	6.21	0.93	1
475 B	70-77	complete	absent	chalcedony	9.12	5.26	1.39	1
457 D	70-77	distal	absent	chert	12.62	6.21	1.9	2
457 I	70-77	complete	absent	chert	7.68	4.26	0.85	0

## Sheet: backed blades
antiquity number	depth (cm)	condition	cortex	R.M.	length (mm)	breadth (mm)	thickness (mm)	dorsal ridges
708 B	103-111	mesial	absent	quartz	7.08	5.5	1.47	0
710	103-111	proximal	absent	chert	12.9	5.6	2.37	1
716 D	76-88	proximal	absent	banded agate	11.81	6.98	3.96	1
720 D	123-140	proximal	absent	chalcedony	4.93	3.75	0.95	2
793 B	150-160	distal	absent	blood stone	12.48	6.23	3.43	2
754 A	111-123	proximal	present	chert	9.58	9.08	1.58	1
754 D	111-123	proximal	absent	moss agate	7.76	8.74	1.73	0
835 P	88-105	mesial	absent	chert	8.89	4.36	1.49	2
836 B	88-105	distal	present	chalcedony	9.05	5.04	1.08	2
692	114-123	proximal	absent	chalcedony	6.52	4.26	1.17	2
691 B	114-123	mesial	present	chert	15.96	5.87	3.03	2
691 F	114-123	proximal	absent	chert	17.88	8.64	4.6	1
689 D	114-123	proximal	absent	quartz	10.51	5	1.6	1
670 D	69-76	mesial	absent	chalcedony	18.98	11.08	3.28	0
664 A	91-103	complete	absent	chert	24.48	7.98	1.96	0
662 E	91-103	distal	absent	chert	17.64	9.39	3.84	0
662 J	91-103	mesial	absent	chert	11.66	8.42	2.35	1
632 G	86-96	mesial	absent	chalcedony	7.79	5.04	1.3	2
626 G	52-61	mesial	absent	chert	9.72	5.79	1.75	1
626 H	52-61	mesial	absent	moss agate	8.82	6.6	2.43	1
606 B	66-77	complete	absent	chert	17.45	5.8	1.81	1
603	66-77	proximal	absent	chalcedony	11.2	5.43	1.6	1
502 d	85-98	complete	absent	moss agate	9.19	4.84	2.19	0
785 (B) 1	123-135	mesial	absent	chert	6.16	6.32	1.18	1
464	70-77	proximal	present	chert	15.55	5.11	2.8	1
630	86-96	proximal	absent	chalcedony	22.51	7.62	4.2	0
785	123-135	distal	absent	chalcedony	8.63	4.53	1.21	1

[truncated: 2 more sheets: Obliquely blunted blades, simple blades]
