# Supplementary material for: Microlithic variation and the Mesolithic occupations of western India
Source: PLoS One. 2022 Jun 22;17(6):e0267654. doi: 10.1371/journal.pone.0267654 (PMC9216571; doi:10.1371/journal.pone.0267654)
Supplement: S3 Table — (XLSX) [file pone.0267654.s004.xlsx]

## Sheet: Obliquely blunted blades
Antiquity Numbers	depth	condition	Raw material	Length	Breadth	Thickness	Dorsl Rdg
280	38-43	mesial	chalcedony	5.33	4.21	1.22	1
70	5-9	mesial	chert	9.93	5.26	1.14	1
105	13-17	mesial	chalcedony	14.49	4.69	1.14	1
132	21-26	complete	chert	14.63	6.69	1.83	2
200	54-59	mesial	moss agate	7.43	5.33	1.16	1
204	54-59	distal	banded agate	12.1	4.21	1.23	1
222		proximal	chert	12.55	4.66	1.71	1
252	90-104	complete	chert	12.05	3.61	1.55	1
252	90-104	complete	chalcedony	9.83	3.38	0.8	1
73	9-13	mesial	moss agate	8.87	4.65	1.4	2
90	9-13	mesial	chalcedony	8.26	4.61	1.33	2
61	5-9	mesial	chert	9.74	7.25	2.18	2
61	5-9	mesial	chert	14.28	3.97	0.9	1
76	9-13	complete	banded agate	14.51	3.99	1.86	1
76	9-13	mesial	chalcedony	8.64	3.17	1.16	1
85	9-13	mesial	chert	10.58	5.46	1.96	1
138	26-31	mesial	chert	13.68	5.33	1.69	1
138	26-31	mesial	chert	8.4	4.29	1.2	1
171	38-43	complete	banded agate	19.7	5.88	2.56	1
171	38-43	complete	banded agate	14.51	4.64	1.51	1
227	59-64	mesial	chert	11.92	6.22	1.42	1
227	59-64	mesial	moss agate	15.13	4.13	1.3	2
233	78-90	mesial	chalcedony	7.54	3.68	0.78	2

## Sheet: retouched blades
Antiquity Numbers	depth	condition	Raw material	Length	Breadth	Thickness	Dorsl Rdg
280	38-43	complete	1	10.79	3.87	1.04	1
100	13-17	mesial	1	7.32	4.22	1.52	1
161	38-43	proximal	2	9.42	5.71	1.41	1
229	64-78	proximal	1	8.99	5.57	1.9	1
280	38-43	complete	3	9.72	3.96	1.27	1
68	5-9	distal	1	13.61	6.36	1.73	1
73	9-13	proximal	1	6.19	7.24	2.23	2
107	13-17	complete	1	9.8	4.29	2.49	1
125	21-26	mesial	3	7.07	3.77	1.86	1
125	21-26	mesial	3	6.24	4.28	1.33	1
14	0-2	proximal	2	7.7	5.03	1.62	1
25	0-2	mesial	2	8.13	6.13	0.67
35	2-5	complete	3	7.9	4.78	1.34	1
39	2-5	complete	1	11.93	6.5	2.93	1
65	5-9	proximal	2	10.77	6.59	1.81	1
53	5-9	distal	1	15.67	10.88	5.11	1
53	5-9	proximal	2	17.93	11.44	3.12	1
80	9-13	mesial	1	8.41	4.85	1.75	1
85	9-13	proximal	1	14.22	4.29	1.25	2
174	43-49	proximal	1	15.4	4.86	1.13	1
174	43-49	mesial	1	10.71	6.34	3.39	1

## Sheet: Backed blades
Antiquity Numbers	depth	condition	Raw material	Length	Breadth	Thickness	Dorsl Rdg
280	38-43	mesial	2	7.05	4.25	1.09	2
142	26-31	proximal	1	8.19	4.7	1.54	1
147	26-31	mesial	7	8.71	3.94	1.82	1
147	26-31	mesial	3	12.27	4.35	1.63	1
147	26-31	mesial	1	8.07	5.07	2.18	1
161	38-43	mesial	2	8.88	4.19	1.58	1
200	54-59	complete	2	9.92	4.41	0.96	1
214	59-64	mesial	1	6.64	5.32	1.79	1
256	90-104	mesial	4	6.88	4.36	0.92	2
267	104-119	proximal	4	7.52	4.5	0.98	1
268	104-119	distal	2	11.49	5.86	0.92	1
277	17-21	mesial	2	10.74	3.96	2.08
73	9-13	mesial	1	11.9	11.43	3.91	1
90	9-13	proximal	2	10.51	5.92	1.76	2
90	9-13	proximal	1	6.37	5.13	1.82	1
84	9-13	complete	4	13	4.11	1.59	1
3	surface	proximal	4	8.24	3.63	1.83	1
17	0-2	distal	1	10.55	4.99	2.59
49	5-9	mesial	2	5.43	3.99	1.41	1
55	5-9	complete	1	17	6.31	2.68	1
53	5-9	mesial	1	7.97	3.65	1.06	1
56	5-9	proximal	1	10.21	4.09	1.54	1
85	9-13	complete	1	13.4	4.61	1.54	1
150	31-38	mesial	1	10.75	4.21	1.22	1
152	31-38	complete	1	18.64	6.02	3.52	2
152	31-38	complete	2	11.58	5.16	2.17	1
171	38-43	mesial	3	9.12	8.33	2.47	1
239	78-90	distal	1	9.76	3.92	1.69	1
243	78-90	mesial	2	8.33	5.48	1.06	1
266	104-119	mesial	2	7.55	4.03	2.34
272	119-135	mesial	1	10.59	7.42	4.38	1

## Sheet: Simple blades
Antiquity Numbers	depth	condition	Raw material	Length	Breadth	Thickness	Dorsl Rdg
70	5-9	mesial	1	10.78	4.93	1.36	2
70	5-9	mesial	4	7.65	5.49	1.69	1
70	5-9	mesial	4	9.85	4.1	1.44	1
70	5-9	mesial	1	5.49	5.41	1.28	2
74	9-13	proximal	1	12.5	4.72	2.22	2
74	9-13	proximal	2	16.72	4.5	1.6	2
89	9-13	complete	7	13.88	5.7	2.4	1
89	9-13	proximal	8	11.59	5.62	1.54	1
89	9-13	mesial	1	5.2	4.44	0.78	1
89	9-13	mesial	2	5.97	4.68	1.22	2
89	9-13	proximal	1	10.92	6.21	1.08	1
99	13-17	mesial	7	16.58	8.1	3.75	1
100	13-17	complete	1	10.54	7.6	2.37	1
105	13-17	mesial	1	8.39	6.33	1.05	1
105	13-17	mesial	1	12.83	11.32	1.39	2
131	21-26	mesial	1	11.72	4.76	1.5	1
131	21-26	complete	7	13.24	5.77	1.45	1
144	26-31	proximal	1	10.06	6.19	1.29	1
147	26-31	mesial	1	10.73	5.2	1.29	1
156	31-38	complete	1	9.47	6.02	1.51	1
156	31-38	proximal	4	8.76	4.85	0.87	1
167	38-43	mesial	2	6.85	4.71	1.58	1
176	43-49	proximal	4	15.08	6.9	1.56	1
176	43-49	proximal	3	15.37	7.39	2.12	1
179	43-49	mesial	8	9.8	4.22	1.35	1
181	43-49	proximal	1	11.93	5.98	1.24	1
187	49-54	proximal	2	9.89	6.35	0.85	2
214	59-64	mesial	4	6.32	5.81	1.03	1
219	64-78	proximal	4	9.58	4.95	1.61	1
228	64-78	proximal	3	8.96	6.66	1.43	1
228	64-78	proximal	1	9.72	6.65	1.47	1
228	64-78	proximal	2	9.42	5.28	0.79	2
228	64-78	proximal	4	7.73	5.29	1.01	1
232	78-90	mesial	4	8.67	5.08	1.25	2
232	78-90	distal	1	10.73	6.51	2.66	2
256	90-104	distal	2	13.21	5.49	1.95	1
256	90-104	mesial	2	7.83	5.65	1.34	1
262	104-119	proximal	1	6.3	6.57	1.11	1
267	104-119	mesial	2	10.24	4.74	1.19	1
267	104-119	proximal	1	8.36	4.63	1.35	1
128	21-26	mesial	2	7.84	4.86	1.6	1
128	21-26	mesial	1	10.82	4.44	1.85	2
84	9-13	mesial	2	11.38	4.42	1.28	1
84	9-13	complete	4	11.24	4.81	1.43	1
84	9-13	proximal	4	10.34	5.26	1.26	1
84	9-13	proximal	1	9.08	4.84	1.16	1
84	9-13	mesial	2	8.67	5.98	1.76	1
84	9-13	distal	1	9.27	5.26	0.95	1
84	9-13	proximal	3	7.57	6.69	1.83	1
84	9-13	proximal	2	7.97	5.67	1.78	2
84	9-13	proximal	1	7.33	5.55	1.43	2
84	9-13	complete	2	6.17	4.91	1.67	2
74	9-13	proximal	2				2
11	surface	mesial	3	6.39	7.24	2.39	1
18	0-2	distal	4	8.44	3.85	1.33	2
18	0-2	proximal	1	9.34	4.67	1.86	1
18	0-2	proximal	4	13.12	6.55	1.45	2
18	0-2	proximal	4	7.87	4.95	1.32	2
20	0-2	mesial	3	9.12	4.14	1.35	1
20	0-2	mesial	1	5.72	6.23	1.14	2
20	0-2	mesial	1	6.13	5.17	0.84	2
20	0-2	mesial	2	7.51	5.05	1.36	1
25	0-2	mesial	2	6.35	3.6	0.86	2
30	2-5	mesial	2	8.55	3.95	1.65	1
30	2-5	mesial	1	6.73	6.12	0.84	2
30	2-5	proximal	4	8.19	11.01	2.4	1
35	2-5	proximal	1	11.4	7.47	0	1
35	2-5	complete	4	17.59	8.49	3.3	1
39	2-5	mesial	1	5.63	4.93	1.92	2
43	2-5	proximal	1	7.67	6.79	1.56	1
43	2-5	mesial	7	6.05	3.95	1.33	1
43	2-5	distal	2	10.56	3.25	0.96	2
49	5-9	distal	2	10.81	4.79	1.41	1
61	5-9	proximal	2	8.38	3.66	1.42	1
61	5-9	mesial	2	12.08	5.45	3.04	1
61	5-9	proximal	2	9.47	4.96	1.72	1
61	5-9	mesial	2	12.52	7.1	2.72	1
61	5-9	proximal	1	10.7	3.83	1.04	2
61	5-9	mesial	1	12.53	5.63	1.31	1
61	5-9	proximal	1	13.53	4.35	1.5	1
61	5-9	mesial	1	9.62	8.06	1.76	1
61	5-9	mesial	4	11.93	5.75	1.64	1
56	5-9	proximal	1	12.24	6.53	2.77	1
56	5-9	proximal	1	8.51	4.63	1.99	1
56	5-9	proximal	1	10.13	7.22	1.54	1
56	5-9	proximal	2	14.44	5.3	2.31	1
56	5-9	proximal	2	8.82	5.53	1.82	1
56	5-9	proximal	2	12.63	4.9	2.78	1
56	5-9	proximal	3	9.04	3.55	1.47	1
56	5-9	mesial	3	7.45	5	1.8	1
56	5-9	mesial	2	8.8	5.23	1.46	2
56	5-9	mesial	1	10.73	3.23	0.99	1
56	5-9	mesial	1	10.58	5.15	0.9	1
56	5-9	mesial	1	4.8	5.74	1.44	1
80	9-13	distal	1	17.26	7.48	2.34	1
80	9-13	complete	1	18.6	5.37	1.62	1
80	9-13	proximal	1	12.09	5.78	0.96	1
80	9-13	mesial	4	10.2	5.17	1	2
80	9-13	proximal	2	7.84	5.9	1.73	1
80	9-13	proximal	1	8.24	4.39	1	1
138	26-31	distal	1	12.37	5.37	1.36	1
159	31-38	complete	1	11.21	5.82	2.83	1
189	49-54	mesial	1	4.94	5.35	1.27	1
189	49-54	proximal	1	9.63	3.88	1.01	1
193	49-54	distal	2	8.21	6.11	2.22	2
193	49-54	proximal	1	9.4	4.18	1.43	1
205	54-59	proximal	1	5.94	5.12	1.79	1
205	54-59	proximal	7	6.14	4.8	1.66	1
205	54-59	proximal	1	7.37	5.26	1.95	1
205	54-59	distal	2	6.35	4.08	1.07	1
243	78-90	proximal	1	14.61	5.23	1.05	2
243	78-90	distal	1	11.89	4.94	1.1	1
243	78-90	proximal	4	10.58	4.04	1.25	1
243	78-90	mesial	1	8.05	4.71	1.01	1
243	78-90	proximal	1	9.99	6.28	2.51	1
243	78-90	mesial	2	6.16	5.68	1.34	1
243	78-90	proximal	1	7.74	5.45	1.48	1
246	90-104	proximal	1	12.84	5.14	1.22	1

## Sheet: scrapers
Antiquity Numbers	depth	condition	Raw material	Length	Breadth	Thickness
255	90-104	broken	chert	8.27	4.8	1.3
255	90-104	broken	chert	5.37	4.99	1.29
255	90-104	broken	chert	9.71	4.21	1.18
255	90-104	complete	banded agate	7.89	4.96	2.15

## Sheet: points
Antiquity Numbers	depth	condition	Raw material	Length	Breadth	Thickness
282	38-43	complete	banded agate	11.85	4.7	1.15
222	64-78	complete	chert	10.93	5.59	2.65
241	78-90	complete	chalcedony	10.22	5.83	2.15
46	2-5	complete	chalcedony	10.59	6.05	4.81
61	5-9	complete	chalcedony	8.88	4.97	1.64
61	5-9	broken	chert	11.4	5.22	2.13
72	9-13	broken	chalcedony	10.31	5.07	2.78
138	26-31	broken	banded agate	8.71	4.22	2.24
282	38-43	broken	chert	11.57	3.61	1.99
144	26-31	broken	banded agate	12.9	4.83	1.46
165	38-43	broken	chalcedony	8.16	4.31	1.24
203	54-59	broken	moss agate	10.3	5.13	2.12
278	17-21	broken	chert	12.95	5.44	1.61
464	38-43	broken	chert	16.44	4.04	1.98
24	0-2	broken	chert	7.2	3.43	1.57
66	5-9	broken	quartz	8.28	4.54	1.86

## Sheet: trapezes
Antiquity Numbers	depth	condition	Raw material	Length	Breadth	Thickness
229	64-78	complete	banded agate	11.77	4.99	1.68
86	9-13	complete	chalcedony	14.82	4.13	1.75
120	17-21	complete	chert	9.32	4.58	1.06
159	31-38	complete	chert	9.09	3.91	1.81
191	49-54	complete	chalcedony	10.67	5.74	1.62
191	49-54	complete	chert	12.14	5.83	1.6
209	59-64	complete	chert	11.59	5.03	1.72
211	59-64	complete	chert	9.45	4.85	1.25
239	78-90	complete	chert	10.21	6.03	3.74
253	90-104	complete	chert	12.94	4.33	2.05
264	104-119	complete	chalcedony	7.84	4.6	1.7

## Sheet: lunates
Anti.No	Conditn	RM	Length	Breadth	Thickness
166	complete	quarts	5.52	4.83	2.12
188	complete	chalcedony	10.56	5.18	2.55
78	complete	quarts	8.13	4.18	1.48
7	complete	chert	17.34	5.59	2.98
7	complete	chalcedony	14.21	7.32	2.85
22	complete	chert	9.16	5.71	2.33
22	complete	quarts	9.62	5.41	2.66
48	complete	chert	16.88	6.11	2.03
92	complete	chalcedony	9.92	5.22	1.95
92	complete	chert	11.47	4.72	3.32
92	complete	quarts	14.03	8.03	3.98
92	complete	banded agate	10.59	4.69	1.96
101	complete	banded	10.99	5.09	1.3
159	complete	chert	6.63	4.65	1.88
175	complete	chalcedony	11.76	5.19	1.59
189	complete	chert	12.01	5.48	2.24
224	complete	chert	19	6.78	3.78
224	complete	chert	16.36	7.12	2.7
224	complete	chert	15.99	6.27	3.32
239	complete	chalcedony	10.3	3.71	1.96
239	complete	moss agate	9.37	4.58	1.8
259	complete	chert	15.24	4.59	1.6
259	complete	chert	15.59	4.97	3.4
264	complete	chert	12.41	4.73	2.36
264	complete	chert	11.5	4.47	1.92
264	complete	banded agate	11.49	6.24	2.18
264	complete	chert	10.61	4.03	1.72
96	broken	chalcedony	7.32	3.83	1.3
22	broken	chert	12.94	4.93	1.99
85	broken	chert	11.22	6.3	2.68
171	broken	chert	10.4	4.58	1.4

## Sheet: scalene triangles
Antiquity Numbers	depth	condition	Raw material	Length	Breadth	Thickness
282	38-43	complete	chert	8.87	5.18	1.05
67	5-9	complete	chalcedony	9.81	6.69	2.54
145	26-31	complete	chert	9.23	4.57	1.02
166	38-43	complete	chalcedony	8.56	4.99	1.42
226	59-64	complete	chalcedony	8.86	5.37	1.57
271	119-135	complete	banded agate	10.88	4.6	1.54
98	13-17	complete	quartz	7.21	3.76	1.29
17	0-2	complete	banded agate	10.7	6.2	1.87
46	2-5	complete	chert	8.23	4.74	1.54
59	5-9	complete	chert	7.53	4.17	2.06
60	5-9	complete	banded agate	11.13	5.37	1.32
79	9-13	complete	chert	9.81	5.71	2.47
93	9-13	complete	chert	10.43	4.29	1.52
102	13-17	complete	chert	14.19	5.05	1.77
102	13-17	complete	chert	13.8	4.96	2.06
194	49-54	complete	banded agate	11.46	5.85	2.95
201	54-59	complete	chalcedony	13.27	5.27	1.43
221	64-78	complete	chalcedony	7.52	4.59	1.31
221	64-78	complete	chalcedony	8.49	5.08	1.88
233	78-90	complete	chalcedony	9.58	5.17	1.53
235	78-90	complete	banded agate	10.11	5.6	1.98
248	90-104	complete	chert	9.86	4.75	1.78
266	104-119	complete	chert	16.96	6.6	2.54
188	49-54	broken	banded agate	10.75	6.76	1.83
244	78-90	broken	chert	9.82	5.08	1.56
229	64-78	broken	quartz	6.78	6.51	2.88
31	2-5	broken	chert	10.54	4.46	1.49
40	2-5	broken	chalcedony	11.37	4.84	1.61
79	9-13	broken	chert	8.57	4.23	1.35
79	9-13	broken	chert	7.53	3.38	2.6
221	64-78	broken	chert	9.99	5.34	2.62

## Sheet: Isosceles triangles
Antiquity Numbers	depth	condition	Raw material	Length	Breadth	Thickness
67	5-9	complete	moss agate	10.34	4.1	1.87
155	31-38	complete	banded agate	9.01	5.56	1.96
229	64-78	complete	chalcedony	10.48	5.31	1.78
87	9-13	complete	chalcedony	8.09	4.14	1.62
90	9-13	complete	chalcedony	16.85	3.65	1.02	*
52	5-9	complete	chert	9.94	6.19	2.98
36	2-5	complete	chert	9.93	4.12	2.66
45	2-5	complete	chalcedony	12.14	4.93	2.22
60	5-9	complete	chalcedony	10.81	4.77	1.11
93	9-13	complete	banded agate	6.84	5.03	1
101	13-17	complete	quartz	12.12	5.26	2.33
138	26-31	complete	banded agate	11.06	5.02	2.42
183	43-49	complete	chert	9.72	4.24	1.29
235	78-90	complete	chert	8.11	5.27	2.07
247	90-104	complete	chalcedony	10.43	5.22	1.03
110	13-17	broken	chalcedony	10.05	4.87	1.76
47	5-9	broken	chert	10.9	4.93	1.08

[truncated: 6 more sheets: cores, Shatter, CoreRejuvanationFlakes, Secondary flakes, Nodules, Primary flakes]
